# Supplementary material for: Temporal Tampering Detection in Automotive Dashcam Videos via Multi-Feature Forensic Analysis and a 1D Convolutional Neural Network
Source: Sensors (Basel). 2026 Jan 13;26(2):517. doi: 10.3390/s26020517 (PMC12846185; doi:10.3390/s26020517)
Supplement: Supplementary file 1 [file sensors-26-00517-s001.zip]

Archive with 19 entries (15 files):
- sensors-4045128-supplementary/
- sensors-4045128-supplementary/Data/
- sensors-4045128-supplementary/Data/Readme_data.txt
- sensors-4045128-supplementary/LICENSE.txt
- sensors-4045128-supplementary/README.txt
- sensors-4045128-supplementary/requirements.txt
- sensors-4045128-supplementary/Scripts/
- sensors-4045128-supplementary/Scripts/1DCNN Multi Class Classification.ipynb
- sensors-4045128-supplementary/Scripts/1DCNN_Frame Deletion Detection.ipynb
- sensors-4045128-supplementary/Scripts/1DCNN_Frame Duplication Detection.ipynb
- sensors-4045128-supplementary/Scripts/1DCNN_Frame Insertion Detection.ipynb
- sensors-4045128-supplementary/Scripts/video_frame_deletion_insertion_duplication_generator.ipynb
- sensors-4045128-supplementary/Videos/
- sensors-4045128-supplementary/Videos/13 Frames deleted.avi
- sensors-4045128-supplementary/Videos/13 Frames Duplicated.avi
- sensors-4045128-supplementary/Videos/13 Frames Inserted.avi
- sensors-4045128-supplementary/Videos/original Video for frame deletion.avi
- sensors-4045128-supplementary/Videos/Original video for frame duplication.avi
- sensors-4045128-supplementary/Videos/original video for frame insertion.avi
