# Supplementary material for: Temporal Tampering Detection in Automotive Dashcam Videos via Multi-Feature Forensic Analysis and a 1D Convolutional Neural Network
Source: Sensors (Basel). 2026 Jan 13;26(2):517. doi: 10.3390/s26020517 (PMC12846185; doi:10.3390/s26020517)
Supplement: Supplementary file 1 [file sensors-26-00517-s001.zip › sensors-4045128-supplementary/Data/Readme_data.txt]

# Dataset Access Instructions

This project uses three publicly available datasets for video tampering detection experiments:

1. **D²-City Dataset**
   - Description: Large-scale dashcam video dataset collected from DiDi’s platform.
   - Access: Visit https://outreach.didiglobal.com/d2city
   - Note: Registration may be required to download the dataset.

2. **BDD-A Dataset**
   - Description: Urban driving dataset with diverse road and traffic conditions.
   - Access: Available at https://bdd-data.berkeley.edu
   - Note: Check license terms before use.

3. **VIRAT Dataset**
   - Description: Surveillance and aerial video dataset for activity recognition.
   - Access: Visit https://viratdata.org
   - Note: Requires agreement to dataset usage terms.

## Usage Notes
- Ensure compliance with each dataset's license and terms of use.
- Preprocessing scripts for frame extraction and tampering generation are provided in the `scripts/` folder.
- For reproducibility, refer to Section 2.3 of the manuscript for details on dataset preparation and tampering scenarios.
