# Supplementary material for: Temporal Tampering Detection in Automotive Dashcam Videos via Multi-Feature Forensic Analysis and a 1D Convolutional Neural Network
Source: Sensors (Basel). 2026 Jan 13;26(2):517. doi: 10.3390/s26020517 (PMC12846185; doi:10.3390/s26020517)
Supplement: Supplementary file 1 [file sensors-26-00517-s001.zip › sensors-4045128-supplementary/README.txt]

# Temporal Video Tampering Detection in Automotive Dashcam Videos

## Overview
This repository contains the implementation and resources for the paper:
**"Temporal Video Tampering Detection in Automotive Dashcam Videos Using Frame Difference Features and a 1D Convolutional Neural Network"**.

The project introduces a lightweight deep learning framework for detecting temporal tampering (frame insertion, deletion, duplication) in dashcam videos using:
- **Frame Difference Features**
- **1D Convolutional Neural Network (1D-CNN)**

The approach is designed for **near real-time inference** on standard CPU hardware, making it suitable for automotive cybersecurity and forensic applications.

---

## Key Features
- Detects **frame insertion, deletion, and duplication** tampering.
- Supports **binary and multiclass classification**.
- Computationally efficient: ~18 FPS on CPU.
- Includes **dataset preparation scripts** and **model training code**.

---

## Repository Structure
```
Temporal Video Tampering Detection in Automotive Dashcam Videos Using Frame Difference Features and a 1D Convolutional Neural Network/
│
├── README.md                # Overview of your project
├── LICENSE.txt              # Choose an open-source license (MIT recommended)
├── scripts/...              # All Python scripts
│   ├── preprocessing.py
│   ├── model_training.py
│   ├── evaluation.py
│
├── data/...                 # Instructions for dataset usage
│   └── README_data.txt      # Explain how to access D²-City, BDD-A, VIRAT
│
├── videos/...               # Sample tampered video clips
│   ├── insertion_example.avi
│   ├── deletion_example.avi
│   ├── duplication_example.avi
│
└── requirements.txt         # Python dependencies
```

---

## Datasets
This project uses publicly available datasets:
- **D²-City**: [https://outreach.didiglobal.com/d2city](https://outreach.didiglobal.com/d2city)
- **BDD-A**: [https://bdd-data.berkeley.edu](https://bdd-data.berkeley.edu)
- **VIRAT**: [https://viratdata.org](https://viratdata.org)

Refer to `data/README_data.txt` for detailed instructions.

---

## How to Run
```bash
# Clone the repository
git clone https://github.com/your-repo/video-tampering-detection.git
cd video-tampering-detection

# Install dependencies
pip install -r requirements.txt

# Prepare datasets (see data/README_data.txt)
# Run preprocessing
python scripts/preprocess.py

# Train the model
python models/train.py
```

---

## Hardware/Software Requirements
- Python 3.12+
- TensorFlow 2.20.0, Keras, OpenCV, NumPy, scikit-learn
- Tested on Intel® Core™ i7 CPU, 8 GB RAM, Windows 10 (no GPU required)

---

## Citation
If you use this code, please cite:
```
Ali Rehman Shinwari, Uswah Binti Khairuddin, Mohamad Fadzli Bin Haniff.
Temporal Video Tampering Detection in Automotive Dashcam Videos Using Frame Difference Features and a 1D Convolutional Neural Network.
Sensors, 2025.
```

---

## License
This project is licensed under the [CC BY 4.0 License](https://creativecommons.org/licenses/by/4.0/).
