# Supplementary material for: Temporal Tampering Detection in Automotive Dashcam Videos via Multi-Feature Forensic Analysis and a 1D Convolutional Neural Network
Source: Sensors (Basel). 2026 Jan 13;26(2):517. doi: 10.3390/s26020517 (PMC12846185; doi:10.3390/s26020517)
Supplement: Supplementary file 1 [file sensors-26-00517-s001.zip › sensors-4045128-supplementary/requirements.txt]

pandas>=1.5.0
opencv-python>=4.8.0
numpy>=1.23.0
tensorflow>=2.12.0
scikit-learn>=1.2.0
matplotlib>=3.7.0
seaborn>=0.12.0
