# Supplementary material for: Temporal Tampering Detection in Automotive Dashcam Videos via Multi-Feature Forensic Analysis and a 1D Convolutional Neural Network
Source: Sensors (Basel). 2026 Jan 13;26(2):517. doi: 10.3390/s26020517 (PMC12846185; doi:10.3390/s26020517)
Supplement: Supplementary file 1 [file sensors-26-00517-s001.zip › sensors-4045128-supplementary/Scripts/1DCNN Multi Class Classification.ipynb]

# %% [code]
# experiment 5 MultiClass Classification
import os
import cv2
import numpy as np
import tensorflow as tf
from tensorflow.keras.models import Sequential
from tensorflow.keras.layers import Conv1D, MaxPooling1D, Flatten, Dense, Dropout
from tensorflow.keras.preprocessing.sequence import pad_sequences
from sklearn.model_selection import train_test_split
from tensorflow.keras import Input
from tensorflow.keras.callbacks import EarlyStopping, ReduceLROnPlateau
from tensorflow.keras.utils import to_categorical

# Function to extract frames and calculate differences with normalization
def extract_frames_and_diff1(video_path, resize_shape=(250, 200)):
    cap = cv2.VideoCapture(video_path)
    frame_diffs = []
    prev_frame = None

    while True:
        ret, frame = cap.read()
        if not ret:
            break

        frame = cv2.cvtColor(frame, cv2.COLOR_BGR2GRAY)
        frame = cv2.resize(frame, resize_shape)

        if prev_frame is not None:
            diff = cv2.absdiff(prev_frame, frame)
            _, thresh = cv2.threshold(diff, 30, 255, cv2.THRESH_BINARY)
            diff_sum = np.sum(thresh)
            frame_diffs.append(diff_sum)

        prev_frame = frame

    cap.release()

    # Normalize frame differences between 0 and 1
    if frame_diffs:
        frame_diffs = np.array(frame_diffs)
        frame_diffs = (frame_diffs - np.min(frame_diffs)) / (np.max(frame_diffs) - np.min(frame_diffs))

    return frame_diffs

# Function to load dataset and labels for multiclass classification
def load_dataset_and_labels(directory, resize_shape=(250, 200)):
    X, y = [], []
    for filename in os.listdir(directory):
        if filename.endswith('.avi') or filename.endswith('.mp4'):
            video_path = os.path.join(directory, filename)
            frames_diff = extract_frames_and_diff1(video_path, resize_shape)
            X.append(frames_diff)

            # Define labels based on filename or folder structure
            if filename.startswith('non_tampered'):
                label = 0
            elif filename.startswith('frame_insertion'):
                label = 1
            elif filename.startswith('frame_deletion'):
                label = 2
            elif filename.startswith('frame_duplication'):
                label = 3
            else:
                continue  # Skip files not belonging to any of the four classes

            y.append(label)

    return np.array(X, dtype=object), np.array(y)

# Function to build the 1D-CNN model for multiclass classification
def build_cnn_model(input_shape):
    model = Sequential()
    model.add(Input(shape=input_shape))
    model.add(Conv1D(filters=64, kernel_size=5, activation='relu'))
    model.add(MaxPooling1D(pool_size=2))
    model.add(Conv1D(filters=128, kernel_size=5, activation='relu'))
    model.add(MaxPooling1D(pool_size=2))
    model.add(Flatten())
    model.add(Dense(128, activation='relu'))
    model.add(Dropout(0.6))  # Increased dropout to handle overfitting
    model.add(Dense(4, activation='softmax'))  # Updated to 4 output classes

    optimizer = tf.keras.optimizers.Adam(learning_rate=0.0001)
    model.compile(optimizer=optimizer, loss='categorical_crossentropy', metrics=['accuracy'])

    return model

# Main script
if __name__ == "__main__":
    # Load the dataset
    X, y = load_dataset_and_labels(r'E:\USB Data\Data sets\D2City\Train_all')

    # Convert labels to categorical (one-hot encoding)
    y = to_categorical(y, num_classes=4)

    # Split the dataset
    X_train, X_test, y_train, y_test = train_test_split(X, y, test_size=0.2, random_state=42, shuffle=True, stratify=y)

    # Determine the maximum sequence length for padding
    max_length = max(max(len(seq) for seq in X_train), max(len(seq) for seq in X_test))

    # Padding for X_train
    X_train_padded = pad_sequences(X_train, maxlen=max_length, padding='post', dtype='float32')
    X_train_padded = np.expand_dims(X_train_padded, axis=-1)  # Add channel dimension

    # Padding for X_test
    X_test_padded = pad_sequences(X_test, maxlen=max_length, padding='post', dtype='float32')
    X_test_padded = np.expand_dims(X_test_padded, axis=-1)  # Add channel dimension

    # Build the 1D-CNN model
    input_shape = (X_train_padded.shape[1], 1)  # Adjust input shape for 1D-CNN
    model_cnn = build_cnn_model(input_shape)

    # Callbacks for early stopping and learning rate reduction
    early_stopping = EarlyStopping(monitor='val_loss', patience=5, restore_best_weights=True)
    reduce_lr = ReduceLROnPlateau(monitor='val_loss', factor=0.5, patience=3)

    # Train the model with callbacks
    batch_size = 32
    train_dataset = tf.data.Dataset.from_tensor_slices((X_train_padded, y_train)).batch(batch_size)
    test_dataset = tf.data.Dataset.from_tensor_slices((X_test_padded, y_test)).batch(batch_size)

    history = model_cnn.fit(train_dataset, epochs=10, validation_data=test_dataset, 
                            callbacks=[early_stopping, reduce_lr])

    # Example usage for prediction on a single video
    def predict_single_video(model, video_path, max_length):
        frame_diffs = extract_frames_and_diff1(video_path)
        X_video = np.array(frame_diffs)

        # Padding or trimming
        if len(X_video) < max_length:
            X_video = np.pad(X_video, (0, max_length - len(X_video)), mode='constant')
        elif len(X_video) > max_length:
            X_video = X_video[:max_length]

        X_video = np.expand_dims(X_video, axis=0)  # Add batch dimension
        X_video = np.expand_dims(X_video, axis=-1) # Add channel dimension

        # Predict and get class
        prediction = model.predict(X_video)
        predicted_class = np.argmax(prediction, axis=1)[0]
        
        return predicted_class, prediction

    # Test the function
    # video_path = r'D:\Data sets\targetDataset\Forged\Forgery_insertion\vid415.avi'
    # prediction_class, prediction_scores = predict_single_video(model_cnn, video_path, max_length)
    # print("Predicted class:", prediction_class)
    # print("Prediction scores:", prediction_scores)


# %% [code]
#Saving the model with training data.
import os

# Define your save directory
save_dir = r'D:\Models_Saved\Experiment5_frameDiff_Multiclass_Classification'
os.makedirs(save_dir, exist_ok=True)

# Define full model path with new Keras format
model_path = os.path.join(save_dir, 'cnn_opticalflow_model.keras')

# Save your trained model
model_cnn.save(model_path)

print(f"✅ Model saved successfully at: {model_path}")


# Optionally, save training metadata
np.save(os.path.join(save_dir, 'max_length.npy'), max_length)
np.save(os.path.join(save_dir, 'y_classes.npy'), np.unique(y))

# %% [code]
#Load the saved model here; just change the paths to duplication model
from keras.models import load_model
import numpy as np

# Load your trained CNN model (new Keras 3 format)
model = load_model(r'D:\Models_Saved\Experiment5_frameDiff_Multiclass_Classification\model.keras')

# Load metadata used during training
max_length = np.load(r'D:\Models_Saved\Experiment5_frameDiff_Multiclass_Classification\max_length.npy')
y_classes = np.load(r'D:\Models_Saved\Experiment5_frameDiff_Multiclass_Classification\y_classes.npy')

print("✅ Model and metadata loaded successfully!")

# %% [code]
# --- Test on unseen data (Multiclass: Non-Tampered, Insertion, Deletion, Duplication) ---
import os
import cv2
import numpy as np
import matplotlib.pyplot as plt
import seaborn as sns
from tensorflow.keras.preprocessing.sequence import pad_sequences
from sklearn.metrics import (
    accuracy_score, precision_score, recall_score, f1_score,
    confusion_matrix, classification_report
)

# --- Function: Extract frame differences (same as training) ---
def extract_frames_and_diff1(video_path, resize_shape=(250, 200)):
    cap = cv2.VideoCapture(video_path)
    frame_diffs = []
    prev_frame = None

    while True:
        ret, frame = cap.read()
        if not ret:
            break

        frame = cv2.cvtColor(frame, cv2.COLOR_BGR2GRAY)
        frame = cv2.resize(frame, resize_shape)

        if prev_frame is not None:
            diff = cv2.absdiff(prev_frame, frame)
            _, thresh = cv2.threshold(diff, 30, 255, cv2.THRESH_BINARY)
            diff_sum = np.sum(thresh)
            frame_diffs.append(diff_sum)

        prev_frame = frame

    cap.release()

    if frame_diffs:
        frame_diffs = np.array(frame_diffs, dtype=np.float32)
        frame_diffs = (frame_diffs - np.min(frame_diffs)) / (np.max(frame_diffs) - np.min(frame_diffs) + 1e-8)

    return frame_diffs


# --- Function: Load unseen dataset and assign class labels ---
def load_unseen_multiclass_dataset(directory, resize_shape=(250, 200)):
    X_unseen, y_unseen = [], []
    label_map = {
        "non_tampered": 0,
        "frame_insertion": 1,
        "frame_deletion": 2,
        "frame_duplication": 3
    }

    for filename in os.listdir(directory):
        if filename.lower().endswith(('.avi', '.mp4')):
            video_path = os.path.join(directory, filename)
            print(f"Processing: {filename}")
            frames_diff = extract_frames_and_diff1(video_path, resize_shape)
            if len(frames_diff) > 0:
                X_unseen.append(frames_diff)

                # Assign label based on file name
                if filename.startswith('non_tampered'):
                    label = 0
                elif filename.startswith('frame_insertion'):
                    label = 1
                elif filename.startswith('frame_deletion'):
                    label = 2
                elif filename.startswith('frame_duplication'):
                    label = 3
                else:
                    continue  # Skip unrecognized file
                y_unseen.append(label)
    return X_unseen, np.array(y_unseen, dtype=np.int32)


# --- Directory of unseen dataset ---
unseen_directory = r"E:\USB Data\Data sets\BDD-A\TestAll MultiClass Classification"  # 🔁 update path if needed

# --- Load unseen dataset ---
X_unseen, y_unseen = load_unseen_multiclass_dataset(unseen_directory)

# --- Pad and reshape sequences ---
X_unseen_padded = pad_sequences(X_unseen, maxlen=max_length, dtype='float32', padding='post', truncating='post')
X_unseen_padded = np.expand_dims(X_unseen_padded, axis=-1)

# --- Predict using trained model ---
y_pred_prob = model.predict(X_unseen_padded, verbose=1)
y_pred = np.argmax(y_pred_prob, axis=1)

# --- Evaluation metrics ---
acc = accuracy_score(y_unseen, y_pred)
prec = precision_score(y_unseen, y_pred, average='weighted')
rec = recall_score(y_unseen, y_pred, average='weighted')
f1 = f1_score(y_unseen, y_pred, average='weighted')

print("\n✅ Unseen Data Evaluation Metrics (Multiclass):")
print(f"Accuracy:  {acc * 100:.2f}%")
print(f"Precision: {prec * 100:.2f}%")
print(f"Recall:    {rec * 100:.2f}%")
print(f"F1 Score:  {f1 * 100:.2f}%")

# --- Classification Report ---
class_names = ['Non-Tampered', 'Frame Insertion', 'Frame Deletion', 'Frame Duplication']
print("\n--- Classification Report ---")
print(classification_report(y_unseen, y_pred, target_names=class_names))

# --- Confusion Matrix ---
cm = confusion_matrix(y_unseen, y_pred)
plt.figure(figsize=(6, 5))
sns.heatmap(cm, annot=True, fmt='d', cmap='Blues', xticklabels=class_names, yticklabels=class_names)
plt.xlabel('Predicted')
plt.ylabel('Actual')
plt.title('Confusion Matrix - Unseen Multiclass Data')
plt.show()


# %% [code]
# --- Test on unseen data (Multiclass: Non-Tampered, Insertion, Deletion, Duplication) ---
#Show the status of each video that wheather it's classified correctly or not. 
import os
import cv2
import numpy as np
import pandas as pd
import matplotlib.pyplot as plt
import seaborn as sns
from tensorflow.keras.preprocessing.sequence import pad_sequences
from sklearn.metrics import (
    accuracy_score, precision_score, recall_score, f1_score,
    confusion_matrix, classification_report
)

# --- Function: Extract frame differences ---
def extract_frames_and_diff1(video_path, resize_shape=(250, 200)):
    cap = cv2.VideoCapture(video_path)
    frame_diffs = []
    prev_frame = None

    while True:
        ret, frame = cap.read()
        if not ret:
            break

        frame = cv2.cvtColor(frame, cv2.COLOR_BGR2GRAY)
        frame = cv2.resize(frame, resize_shape)

        if prev_frame is not None:
            diff = cv2.absdiff(prev_frame, frame)
            _, thresh = cv2.threshold(diff, 30, 255, cv2.THRESH_BINARY)
            diff_sum = np.sum(thresh)
            frame_diffs.append(diff_sum)

        prev_frame = frame

    cap.release()

    if frame_diffs:
        frame_diffs = np.array(frame_diffs, dtype=np.float32)
        frame_diffs = (frame_diffs - np.min(frame_diffs)) / (np.max(frame_diffs) - np.min(frame_diffs) + 1e-8)

    return frame_diffs


# --- Function: Load unseen dataset and assign class labels ---
def load_unseen_multiclass_dataset(directory, resize_shape=(250, 200)):
    X_unseen, y_unseen, filenames = [], [], []
    label_map = {
        "non_tampered": 0,
        "frame_insertion": 1,
        "frame_deletion": 2,
        "frame_duplication": 3
    }

    for filename in os.listdir(directory):
        if filename.lower().endswith(('.avi', '.mp4')):
            video_path = os.path.join(directory, filename)
            frames_diff = extract_frames_and_diff1(video_path, resize_shape)
            if len(frames_diff) > 0:
                X_unseen.append(frames_diff)
                filenames.append(filename)

                # Assign label based on file name
                if filename.startswith('non_tampered'):
                    label = 0
                elif filename.startswith('frame_insertion'):
                    label = 1
                elif filename.startswith('frame_deletion'):
                    label = 2
                elif filename.startswith('frame_duplication'):
                    label = 3
                else:
                    continue
                y_unseen.append(label)
    return X_unseen, np.array(y_unseen, dtype=np.int32), filenames


# --- Directory of unseen dataset ---
unseen_directory = r"E:\USB Data\Data sets\BDD-A\TestAll MultiClass Classification"

# --- Load unseen dataset ---
X_unseen, y_unseen, filenames = load_unseen_multiclass_dataset(unseen_directory)

# --- Pad and reshape sequences ---
X_unseen_padded = pad_sequences(X_unseen, maxlen=max_length, dtype='float32', padding='post', truncating='post')
X_unseen_padded = np.expand_dims(X_unseen_padded, axis=-1)

# --- Predict using trained model ---
y_pred_prob = model.predict(X_unseen_padded, verbose=1)
y_pred = np.argmax(y_pred_prob, axis=1)

# --- Evaluation metrics ---
acc = accuracy_score(y_unseen, y_pred)
prec = precision_score(y_unseen, y_pred, average='weighted')
rec = recall_score(y_unseen, y_pred, average='weighted')
f1 = f1_score(y_unseen, y_pred, average='weighted')

print("\n✅ Unseen Data Evaluation Metrics (Multiclass):")
print(f"Accuracy:  {acc * 100:.2f}%")
print(f"Precision: {prec * 100:.2f}%")
print(f"Recall:    {rec * 100:.2f}%")
print(f"F1 Score:  {f1 * 100:.2f}%")

# --- Classification Report ---
class_names = ['Non-Tampered', 'Frame Insertion', 'Frame Deletion', 'Frame Duplication']
print("\n--- Classification Report ---")
print(classification_report(y_unseen, y_pred, target_names=class_names))

# --- Confusion Matrix ---
cm = confusion_matrix(y_unseen, y_pred)
plt.figure(figsize=(6, 5))
sns.heatmap(cm, annot=True, fmt='d', cmap='Blues', xticklabels=class_names, yticklabels=class_names)
plt.xlabel('Predicted')
plt.ylabel('Actual')
plt.title('Confusion Matrix - Unseen Multiclass Data')
plt.show()

# --- Detailed Classification Info ---
classification_results = []
for i, fname in enumerate(filenames):
    actual_label = class_names[y_unseen[i]]
    predicted_label = class_names[y_pred[i]]
    status = "Correct" if actual_label == predicted_label else "Misclassified"
    classification_results.append({
        "Video File": fname,
        "Actual Class": actual_label,
        "Predicted Class": predicted_label,
        "Status": status
    })

# Save detailed results to Excel
results_df = pd.DataFrame(classification_results)
results_path = os.path.join(unseen_directory, "classification_results.xlsx")
results_df.to_excel(results_path, index=False)
print(f"\n✅ Detailed classification results saved to: {results_path}")

# %% [code]
# --- Test on unseen data (Multiclass: Non-Tampered, Insertion, Deletion, Duplication) ---
import os
import cv2
import numpy as np
import matplotlib.pyplot as plt
import seaborn as sns
from tensorflow.keras.preprocessing.sequence import pad_sequences
from sklearn.metrics import (
    accuracy_score, precision_score, recall_score, f1_score,
    confusion_matrix, classification_report, roc_curve, auc
)
from sklearn.preprocessing import label_binarize

# --- Function: Extract frame differences ---
def extract_frames_and_diff1(video_path, resize_shape=(250, 200)):
    cap = cv2.VideoCapture(video_path)
    frame_diffs = []
    prev_frame = None

    while True:
        ret, frame = cap.read()
        if not ret:
            break

        frame = cv2.cvtColor(frame, cv2.COLOR_BGR2GRAY)
        frame = cv2.resize(frame, resize_shape)

        if prev_frame is not None:
            diff = cv2.absdiff(prev_frame, frame)
            _, thresh = cv2.threshold(diff, 30, 255, cv2.THRESH_BINARY)
            diff_sum = np.sum(thresh)
            frame_diffs.append(diff_sum)

        prev_frame = frame

    cap.release()

    if frame_diffs:
        frame_diffs = np.array(frame_diffs, dtype=np.float32)
        frame_diffs = (frame_diffs - np.min(frame_diffs)) / (np.max(frame_diffs) - np.min(frame_diffs) + 1e-8)

    return frame_diffs

# --- Function: Load unseen dataset ---
def load_unseen_multiclass_dataset(directory, resize_shape=(250, 200)):
    X_unseen, y_unseen = [], []
    for filename in os.listdir(directory):
        if filename.lower().endswith(('.avi', '.mp4')):
            video_path = os.path.join(directory, filename)
            print(f"Processing: {filename}")
            frames_diff = extract_frames_and_diff1(video_path, resize_shape)
            if len(frames_diff) > 0:
                X_unseen.append(frames_diff)

                # Assign label based on file name
                if filename.startswith('non_tampered'):
                    label = 0
                elif filename.startswith('frame_insertion'):
                    label = 1
                elif filename.startswith('frame_deletion'):
                    label = 2
                elif filename.startswith('frame_duplication'):
                    label = 3
                else:
                    continue
                y_unseen.append(label)
    return X_unseen, np.array(y_unseen, dtype=np.int32)

# --- Directory of unseen dataset ---
unseen_directory = r"E:\USB Data\Data sets\D2City\Test_all"  # Update path if needed

# --- Load unseen dataset ---
X_unseen, y_unseen = load_unseen_multiclass_dataset(unseen_directory)

# --- Pad and reshape sequences ---
X_unseen_padded = pad_sequences(X_unseen, maxlen=max_length, dtype='float32', padding='post', truncating='post')
X_unseen_padded = np.expand_dims(X_unseen_padded, axis=-1)

# --- Predict using trained model ---
y_pred_prob = model_cnn.predict(X_unseen_padded, verbose=1)
y_pred = np.argmax(y_pred_prob, axis=1)

# --- Evaluation metrics ---
acc = accuracy_score(y_unseen, y_pred)
prec = precision_score(y_unseen, y_pred, average='weighted')
rec = recall_score(y_unseen, y_pred, average='weighted')
f1 = f1_score(y_unseen, y_pred, average='weighted')

print("\n✅ Unseen Data Evaluation Metrics (Multiclass):")
print(f"Accuracy:  {acc * 100:.2f}%")
print(f"Precision: {prec * 100:.2f}%")
print(f"Recall:    {rec * 100:.2f}%")
print(f"F1 Score:  {f1 * 100:.2f}%")

# --- Classification Report ---
class_names = ['Non-Tampered', 'Frame Insertion', 'Frame Deletion', 'Frame Duplication']
print("\n--- Classification Report ---")
print(classification_report(y_unseen, y_pred, target_names=class_names))

# --- Confusion Matrix ---
cm = confusion_matrix(y_unseen, y_pred)
plt.figure(figsize=(6, 5))
sns.heatmap(cm, annot=True, fmt='d', cmap='Blues', xticklabels=class_names, yticklabels=class_names)
plt.xlabel('Predicted')
plt.ylabel('Actual')
plt.title('Confusion Matrix - Unseen Multiclass Data')
plt.show()

# --- ROC Curve for Multiclass ---
y_unseen_bin = label_binarize(y_unseen, classes=[0, 1, 2, 3])
n_classes = y_unseen_bin.shape[1]

plt.figure(figsize=(8, 6))
colors = ['blue', 'green', 'red', 'orange']

# Individual ROC curves
for i in range(n_classes):
    fpr, tpr, _ = roc_curve(y_unseen_bin[:, i], y_pred_prob[:, i])
    roc_auc = auc(fpr, tpr)
    plt.plot(fpr, tpr, color=colors[i], lw=2,
             label=f'{class_names[i]} (AUC = {roc_auc:.3f})')

# Micro-average ROC
fpr_micro, tpr_micro, _ = roc_curve(y_unseen_bin.ravel(), y_pred_prob.ravel())
roc_auc_micro = auc(fpr_micro, tpr_micro)
plt.plot(fpr_micro, tpr_micro, color='purple', linestyle=':', lw=3,
         label=f'Micro-average (AUC = {roc_auc_micro:.3f})')

# Macro-average ROC
all_fpr = np.unique(np.concatenate([roc_curve(y_unseen_bin[:, i], y_pred_prob[:, i])[0] for i in range(n_classes)]))
mean_tpr = np.zeros_like(all_fpr)
for i in range(n_classes):
    mean_tpr += np.interp(all_fpr, roc_curve(y_unseen_bin[:, i], y_pred_prob[:, i])[0],
                          roc_curve(y_unseen_bin[:, i], y_pred_prob[:, i])[1])
mean_tpr /= n_classes
roc_auc_macro = auc(all_fpr, mean_tpr)
plt.plot(all_fpr, mean_tpr, color='black', linestyle='--', lw=3,
         label=f'Macro-average (AUC = {roc_auc_macro:.3f})')

# Plot settings
plt.plot([0, 1], [0, 1], 'k--', lw=2)
plt.xlim([0.0, 1.0])
plt.ylim([0.0, 1.05])
plt.xlabel('False Positive Rate')
plt.ylabel('True Positive Rate')
plt.title('ROC Curves for Multiclass Classification')
plt.legend(loc='lower right')
plt.show()

# %% [code]
from sklearn.metrics import roc_curve, auc
from sklearn.preprocessing import label_binarize
import matplotlib.pyplot as plt

# --- ROC Curve for Multiclass (Individual Classes Only) ---
y_unseen_bin = label_binarize(y_unseen, classes=[0, 1, 2, 3])
n_classes = y_unseen_bin.shape[1]

plt.figure(figsize=(8, 6))
colors = ['blue', 'green', 'red', 'orange']

for i in range(n_classes):
    fpr, tpr, _ = roc_curve(y_unseen_bin[:, i], y_pred_prob[:, i])
    roc_auc = auc(fpr, tpr)
    plt.plot(fpr, tpr, color=colors[i], lw=2,
             label=f'{class_names[i]} (AUC = {roc_auc:.3f})')

# Plot diagonal reference line
plt.plot([0, 1], [0, 1], 'k--', lw=2)

# Plot settings
plt.xlim([0.0, 1.0])
plt.ylim([0.0, 1.05])
plt.xlabel('False Positive Rate')
plt.ylabel('True Positive Rate')
plt.title('ROC Curves for Multiclass Classification')
plt.legend(loc='lower right')
plt.show()

# %% [code]
#prediction on a single video
video_path = r'D:\Data sets\BDDA Berkery DeepDrive Attention Dataset_13Frames Randomly Deleted\26.mp4'

# Max sequence length (based on the training data)
max_length = X_train_padded.shape[1]  # Adjust this to the actual max length used during training

# Make predictions on the single video
prediction = predict_single_video(model_cnn, video_path, max_length)
print("Prediction (raw output):", prediction)

# Example thresholding at 0.5 to classify the video as tampered or original
if prediction[0][0] >= 0.5:  # Since 'predict' returns a 2D array, indexing it correctly
    print("The video is tampered.")
else:
    print("The video is original.")


# %% [code]
#test on unseen data, precision, recall and f1 score.
import os
import numpy as np
from tensorflow.keras.preprocessing.sequence import pad_sequences
from sklearn.metrics import accuracy_score, precision_score, recall_score, f1_score

# Directory containing unseen test videos
test_directory = r'D:\Data sets\D2City\D2City1001_0_delete\Test_Delete'

# Function to load unseen dataset and labels
def load_unseen_dataset(directory, resize_shape=(250, 200)):
    X_unseen, y_unseen = [], []
    for filename in os.listdir(directory):
        if filename.endswith('.avi') or filename.endswith('.mp4'):
            video_path = os.path.join(directory, filename)
            frames_diff = extract_frames_and_diff1(video_path, resize_shape)
            X_unseen.append(frames_diff)
            label = 1 if filename.startswith('forged_video') else 0
            y_unseen.append(label)
    
    return np.array(X_unseen, dtype=object), np.array(y_unseen)

# Load unseen test dataset
X_unseen, y_unseen = load_unseen_dataset(test_directory)

# Pad the unseen data using the max_length determined from the training data
X_unseen_padded = pad_sequences(X_unseen, maxlen=max_length, padding='post', dtype='float32')

# Make predictions on the unseen data
X_unseen_padded = np.expand_dims(X_unseen_padded, axis=-1)  # Add channel dimension

# Perform predictions on the unseen dataset
predictions = model_cnn.predict(X_unseen_padded)

# Thresholding the predictions at 0.5 to classify
predicted_labels = (predictions >= 0.5).astype(int).flatten()

# Calculate accuracy, precision, recall, and F1 score
accuracy_unseen = accuracy_score(y_unseen, predicted_labels)
precision_unseen = precision_score(y_unseen, predicted_labels)
recall_unseen = recall_score(y_unseen, predicted_labels)
f1_unseen = f1_score(y_unseen, predicted_labels)

# Print evaluation metrics
print(f"Accuracy on unseen test data: {accuracy_unseen * 100:.2f}%")
print(f"Precision: {precision_unseen * 100:.2f}%")
print(f"Recall: {recall_unseen * 100:.2f}%")
print(f"F1 Score: {f1_unseen * 100:.2f}%")


# %% [code]
import matplotlib.pyplot as plt

# Plot training & validation accuracy values
plt.figure(figsize=(12, 5))

# Plot accuracy
plt.subplot(1, 2, 1)
plt.plot(history.history['accuracy'], label='Train Accuracy')
plt.plot(history.history['val_accuracy'], label='Validation Accuracy')
plt.title('Model Accuracy')
plt.ylabel('Accuracy')
plt.xlabel('Epoch')
plt.legend(loc='upper left')

# Plot loss
plt.subplot(1, 2, 2)
plt.plot(history.history['loss'], label='Train Loss')
plt.plot(history.history['val_loss'], label='Validation Loss')
plt.title('Model Loss')
plt.ylabel('Loss')
plt.xlabel('Epoch')
plt.legend(loc='upper left')

plt.tight_layout()
plt.show()


# %% [code]
import tensorflow as tf

print(tf.__version__)


# %% [code]
#Efficiency Analysis 

import os
import time
import numpy as np
import psutil
import cv2
import tensorflow as tf
from tensorflow.keras.models import load_model

# ============================
# 1. FEATURE EXTRACTION
# ============================
def extract_frames_and_diff(video_path, resize_shape=(250, 200), threshold=30):
    cap = cv2.VideoCapture(video_path)
    frame_diffs = []
    prev_frame = None

    while True:
        ret, frame = cap.read()
        if not ret:
            break

        frame = cv2.cvtColor(frame, cv2.COLOR_BGR2GRAY)
        frame = cv2.resize(frame, resize_shape)

        if prev_frame is not None:
            diff = cv2.absdiff(prev_frame, frame)
            _, thresh_img = cv2.threshold(diff, threshold, 255, cv2.THRESH_BINARY)
            diff_sum = np.sum(thresh_img)
            frame_diffs.append(diff_sum)

        prev_frame = frame

    cap.release()

    if len(frame_diffs) == 0:
        return np.zeros((1,), dtype=np.float32)

    frame_diffs = np.array(frame_diffs, dtype=np.float32)

    # Normalization (z-score)
    mean, std = np.mean(frame_diffs), np.std(frame_diffs)
    if std > 0:
        frame_diffs = (frame_diffs - mean) / std
    else:
        frame_diffs = frame_diffs - mean

    return frame_diffs


# ============================
# 2. PREPROCESS ONE VIDEO
# ============================
def preprocess_video(video_path, resize_shape, max_length):
    seq = extract_frames_and_diff(video_path, resize_shape)

    # Pad or trim
    if len(seq) < max_length:
        seq = np.pad(seq, (0, max_length - len(seq)), mode='constant')
    else:
        seq = seq[:max_length]

    seq = np.expand_dims(seq, axis=(0, -1))  # shape: (1, max_length, 1)
    return seq.astype(np.float32)


# ============================
# 3. COLLECT TEST VIDEOS
# ============================
def collect_videos(directory):
    videos = []
    for root, _, files in os.walk(directory):
        for f in files:
            if f.lower().endswith((".avi", ".mp4", ".mov", ".mkv")):
                videos.append(os.path.join(root, f))
    videos.sort()
    return videos


# ============================
# 4. EFFICIENCY ANALYSIS
# ============================
def efficiency_analysis(model, videos, resize_shape, max_length, warmup=5):
    process = psutil.Process(os.getpid())
    results = []

    # Warmup passes
    dummy = np.zeros((1, max_length, 1), dtype=np.float32)
    for _ in range(warmup):
        model.predict(dummy, verbose=0)

    print(f"\nWarmup done. Beginning efficiency evaluation...\n")

    mem_before = process.memory_info().rss / (1024**2)

    for idx, vid in enumerate(videos):
        # Preprocessing time
        t0_pre = time.perf_counter()
        x = preprocess_video(vid, resize_shape, max_length)
        t1_pre = time.perf_counter()

        mem_pre = process.memory_info().rss / (1024**2)

        # Inference time
        t0_inf = time.perf_counter()
        _ = model.predict(x, verbose=0)
        t1_inf = time.perf_counter()

        mem_post = process.memory_info().rss / (1024**2)

        results.append({
            "video": vid,
            "preprocess_s": t1_pre - t0_pre,
            "inference_s": t1_inf - t0_inf,
            "memory_delta_MB": mem_post - mem_pre
        })

        if (idx + 1) % 20 == 0:
            print(f"Processed {idx+1}/{len(videos)} videos...")

    mem_after = process.memory_info().rss / (1024**2)

    # Aggregate values
    inference = np.array([r["inference_s"] for r in results])
    preprocess = np.array([r["preprocess_s"] for r in results])
    memd = np.array([r["memory_delta_MB"] for r in results])

    return {
        "N": len(videos),
        "mean_inference": float(np.mean(inference)),
        "std_inference": float(np.std(inference)),
        "fps": 1.0 / float(np.mean(inference)),
        "mean_preprocess": float(np.mean(preprocess)),
        "mean_mem": float(np.mean(memd)),
        "peak_mem": float(np.max(memd)),
        "mem_before": mem_before,
        "mem_after": mem_after
    }


# ============================
# 5. MAIN (YOUR PATHS HERE)
# ============================
if __name__ == "__main__":

    # ✔ YOUR MODEL PATH (.keras file)
    model_path = r"D:\Models_Saved\Experiment5_frameDiff_Multiclass_Classification\model.keras"

    # ✔ YOUR max_length FILE (saved during training)
    max_length_path = r"D:\Models_Saved\Experiment5_frameDiff_Multiclass_Classification\max_length.npy"

    # ✔ YOUR UNSEEN TEST DATASET PATH
    test_videos_dir = r"E:\USB Data\Data sets\D2City\Test_all"

    # Load saved model
    print("Loading model...")
    model = load_model(model_path)

    # Load max_length
    print("Loading max_length...")
    max_length = int(np.load(max_length_path))

    resize_shape = (250, 200)

    # Gather test videos
    print("Collecting test videos...")
    videos = collect_videos(test_videos_dir)
    print(f"Total unseen test videos found: {len(videos)}")

    # Run efficiency evaluation
    results = efficiency_analysis(model, videos, resize_shape, max_length, warmup=5)

    print("\n============== FINAL RESULTS ==============")
    print(f"Total test videos: {results['N']}")
    print(f"Average inference time: {results['mean_inference']:.4f} s ± {results['std_inference']:.4f}")
    print(f"Equivalent FPS: {results['fps']:.2f}")
    print(f"Average preprocessing time: {results['mean_preprocess']:.4f} s")
    print(f"Average extra memory during inference: {results['mean_mem']:.4f} MB")
    print(f"Peak memory increase: {results['peak_mem']:.4f} MB")
    print(f"Memory before tests: {results['mem_before']:.2f} MB")
    print(f"Memory after tests: {results['mem_after']:.2f} MB")
    print("===========================================")


# %% [code]
