# Supplementary material for: Temporal Tampering Detection in Automotive Dashcam Videos via Multi-Feature Forensic Analysis and a 1D Convolutional Neural Network
Source: Sensors (Basel). 2026 Jan 13;26(2):517. doi: 10.3390/s26020517 (PMC12846185; doi:10.3390/s26020517)
Supplement: Supplementary file 1 [file sensors-26-00517-s001.zip › sensors-4045128-supplementary/Scripts/1DCNN_Frame Deletion Detection.ipynb]

# %% [code]
#Experiment 1 - Deletion Frame difference
import os
import cv2
import numpy as np
import tensorflow as tf
from tensorflow.keras.models import Sequential
from tensorflow.keras.layers import Conv1D, MaxPooling1D, Flatten, Dense, Dropout
from tensorflow.keras.preprocessing.sequence import pad_sequences
from sklearn.model_selection import train_test_split
from tensorflow.keras import Input
from tensorflow.keras.callbacks import EarlyStopping, ReduceLROnPlateau

# Function to extract frames and calculate differences with normalization
def extract_frames_and_diff1(video_path, resize_shape=(250, 200)):
    cap = cv2.VideoCapture(video_path)
    frame_diffs = []
    prev_frame = None

    while True:
        ret, frame = cap.read()
        if not ret:
            break

        frame = cv2.cvtColor(frame, cv2.COLOR_BGR2GRAY)
        frame = cv2.resize(frame, resize_shape)

        if prev_frame is not None:
            diff = cv2.absdiff(prev_frame, frame)
            _, thresh = cv2.threshold(diff, 30, 255, cv2.THRESH_BINARY)
            diff_sum = np.sum(thresh)
            frame_diffs.append(diff_sum)

        prev_frame = frame

    cap.release()

    # Normalize frame differences between 0 and 1
    if frame_diffs:
        frame_diffs = np.array(frame_diffs)
        frame_diffs = (frame_diffs - np.min(frame_diffs)) / (np.max(frame_diffs) - np.min(frame_diffs))

    return frame_diffs

# Function to load dataset and labels
def load_dataset_and_labels(directory, resize_shape=(250, 200)):
    X, y = [], []
    for filename in os.listdir(directory):
        if filename.endswith('.avi') or filename.endswith('.mp4'):
            video_path = os.path.join(directory, filename)
            frames_diff = extract_frames_and_diff1(video_path, resize_shape)
            X.append(frames_diff)

            label = 1 if filename.startswith('forged_video') else 0
            y.append(label)

    return np.array(X, dtype=object), np.array(y)

# Function to build the 1D-CNN model
def build_cnn_model(input_shape):
    model = Sequential()
    model.add(Input(shape=input_shape))
    model.add(Conv1D(filters=64, kernel_size=5, activation='relu'))
    model.add(MaxPooling1D(pool_size=2))
    model.add(Conv1D(filters=128, kernel_size=5, activation='relu'))
    model.add(MaxPooling1D(pool_size=2))
    model.add(Flatten())
    model.add(Dense(128, activation='relu'))
    model.add(Dropout(0.6))  # Increased dropout to handle overfitting
    model.add(Dense(1, activation='sigmoid'))

    optimizer = tf.keras.optimizers.Adam(learning_rate=0.0001)
    model.compile(optimizer=optimizer, loss='binary_crossentropy', metrics=['accuracy'])

    return model

# Function to preprocess the video for prediction
def preprocess_video(video_path, resize_shape=(250, 200), max_length=None):
    frame_diffs = extract_frames_and_diff1(video_path, resize_shape)
    X_video = np.array(frame_diffs)

    # If max_length is provided, pad or trim the video sequence
    if max_length is not None:
        if len(X_video) < max_length:
            pad_width = max_length - len(X_video)
            X_video = np.pad(X_video, (0, pad_width), mode='constant')
        elif len(X_video) > max_length:
            X_video = X_video[:max_length]

    return X_video

# Function to make predictions on a single video
def predict_single_video(model, video_path, max_length):
    X_video = preprocess_video(video_path, max_length=max_length)
    X_video = np.expand_dims(X_video, axis=0)  # Add batch dimension
    X_video = np.expand_dims(X_video, axis=-1) # Add channel dimension

    # Make predictions
    prediction = model.predict(X_video)

    return prediction

if __name__ == "__main__":
    # Load the dataset
    X, y = load_dataset_and_labels(r'E:\Drive D Data from Old Computer\Data sets\D2City\D2City1001_0_delete\Train_Delete')

    # Convert labels to appropriate datatype
    y = np.array(y).astype(np.float32)

    # Split the dataset
    X_train, X_test, y_train, y_test = train_test_split(X, y, test_size=0.2, random_state=42, shuffle=True, stratify=y)

    # Display class distribution
    unique, counts = np.unique(y_train, return_counts=True)
    print(f"Training set class distribution: {dict(zip(unique, counts))}")

    unique, counts = np.unique(y_test, return_counts=True)
    print(f"Validation set class distribution: {dict(zip(unique, counts))}")

    # Determine the maximum sequence length for padding
    max_length = max(max(len(seq) for seq in X_train), max(len(seq) for seq in X_test))

    # Padding for X_train
    X_train_padded = pad_sequences(X_train, maxlen=max_length, padding='post', dtype='float32')

    # Padding for X_test
    X_test_padded = pad_sequences(X_test, maxlen=max_length, padding='post', dtype='float32')

    # Build the 1D-CNN model
    input_shape = (X_train_padded.shape[1], 1)  # Adjust input shape for 1D-CNN
    model_cnn = build_cnn_model(input_shape)

    # Callbacks for early stopping and learning rate reduction
    early_stopping = EarlyStopping(monitor='val_loss', patience=5, restore_best_weights=True)
    reduce_lr = ReduceLROnPlateau(monitor='val_loss', factor=0.5, patience=3)

    # Train the model with callbacks
    batch_size = 32
    train_dataset = tf.data.Dataset.from_tensor_slices((X_train_padded, y_train)).batch(batch_size)
    test_dataset = tf.data.Dataset.from_tensor_slices((X_test_padded, y_test)).batch(batch_size)
    
    history = model_cnn.fit(train_dataset, epochs=10, validation_data=test_dataset, 
                            callbacks=[early_stopping, reduce_lr])

    # Example usage for prediction
    #video_path = r'D:\Data sets\targetDataset\Forged\Forgery_insertion\vid415.avi'

    # Max sequence length (based on the training data)
    #max_length = 99  # Adjust this to the actual max length used during training

    # Make predictions on the single video
    #prediction = predict_single_video(model_cnn, video_path, max_length)
    #print("Prediction:", prediction)

    # Example thresholding at 0.5
    #if prediction >= 0.5:
     #   print("The video is tampered.")
    #else:
     #   print("The video is original.")


# %% [code]
#Saving the model with training data.
import os

# Define your save directory
save_dir = r'D:\Models_Saved\Experiment1_frameDiff_Deletion'
os.makedirs(save_dir, exist_ok=True)

# Define full model path with new Keras format
model_path = os.path.join(save_dir, 'cnn_opticalflow_model.keras')

# Save your trained model
model_cnn.save(model_path)

print(f"✅ Model saved successfully at: {model_path}")


# Optionally, save training metadata
np.save(os.path.join(save_dir, 'max_length.npy'), max_length)
np.save(os.path.join(save_dir, 'y_classes.npy'), np.unique(y))

# %% [code]
#Load the saved model here; just change the paths to duplication model
from keras.models import load_model
import numpy as np

# Load your trained CNN model (new Keras 3 format)
model = load_model(r'D:\Models_Saved\Experiment1_frameDiff_Deletion\model.keras')

# Load metadata used during training
max_length = np.load(r'D:\Models_Saved\Experiment1_frameDiff_Deletion\max_length.npy')
y_classes = np.load(r'D:\Models_Saved\Experiment1_frameDiff_Deletion\y_classes.npy')

print("✅ Model and metadata loaded successfully!")

# %% [code]
# --- Test on Unseen Data: Confusion Matrix, ROC Curve, and Classification Report --- 
# For Frame Difference Model (Frame Deletion Detection)

import os
import cv2
import numpy as np
import matplotlib.pyplot as plt
import seaborn as sns
from tensorflow.keras.preprocessing.sequence import pad_sequences
from sklearn.metrics import (
    accuracy_score, precision_score, recall_score, f1_score,
    confusion_matrix, roc_curve, auc, classification_report
)

# ✅ Reuse trained model_cnn and max_length from training code above

# --- 1️⃣ Function: Extract Frame Differences ---
def extract_frames_and_diff1(video_path, resize_shape=(250, 200)):
    cap = cv2.VideoCapture(video_path)
    frame_diffs = []
    prev_frame = None

    while True:
        ret, frame = cap.read()
        if not ret:
            break

        gray = cv2.cvtColor(frame, cv2.COLOR_BGR2GRAY)
        gray = cv2.resize(gray, resize_shape)

        if prev_frame is not None:
            diff = cv2.absdiff(prev_frame, gray)
            _, thresh = cv2.threshold(diff, 30, 255, cv2.THRESH_BINARY)
            diff_sum = np.sum(thresh)
            frame_diffs.append(diff_sum)

        prev_frame = gray

    cap.release()

    if frame_diffs:
        frame_diffs = np.array(frame_diffs, dtype=np.float32)
        frame_diffs = (frame_diffs - np.min(frame_diffs)) / (
            np.max(frame_diffs) - np.min(frame_diffs) + 1e-8
        )

    return frame_diffs


# --- 2️⃣ Function: Load Unseen Dataset ---
def load_unseen_dataset(directory, resize_shape=(250, 200)):
    X_unseen, y_unseen = [], []
    for filename in os.listdir(directory):
        if filename.lower().endswith(('.avi', '.mp4')):
            video_path = os.path.join(directory, filename)
            print(f"Processing: {filename}")
            frames_diff = extract_frames_and_diff1(video_path, resize_shape)
            if len(frames_diff) > 0:
                X_unseen.append(frames_diff)
                label = 1 if filename.startswith('forged_video') else 0
                y_unseen.append(label)
    return X_unseen, np.array(y_unseen, dtype=np.int32)


# --- 3️⃣ Load Unseen Data ---
test_directory = r"E:\USB Data\Data sets\BDD-A\TestBDDAall"  # <-- CHANGE if needed
X_unseen, y_unseen = load_unseen_dataset(test_directory)

# --- 4️⃣ Pad Sequences ---
X_unseen_padded = pad_sequences(
    X_unseen,
    maxlen=max_length,
    dtype='float32',
    padding='post',
    truncating='post',
    value=0.0
)
X_unseen_padded = np.expand_dims(X_unseen_padded, axis=-1)
print(f"✅ X_unseen_padded shape: {X_unseen_padded.shape}")


# --- 5️⃣ Predict on Unseen Data ---
y_pred_prob = model.predict(X_unseen_padded, verbose=1)
y_pred = (y_pred_prob >= 0.5).astype(int).flatten()


# --- 6️⃣ Evaluation Metrics ---
accuracy_unseen = accuracy_score(y_unseen, y_pred)
precision_unseen = precision_score(y_unseen, y_pred)
recall_unseen = recall_score(y_unseen, y_pred)
f1_unseen = f1_score(y_unseen, y_pred)

print("\n✅ Unseen Data Evaluation Metrics:")
print(f"Accuracy:  {accuracy_unseen * 100:.2f}%")
print(f"Precision: {precision_unseen * 100:.2f}%")
print(f"Recall:    {recall_unseen * 100:.2f}%")
print(f"F1 Score:  {f1_unseen * 100:.2f}%")


# --- 7️⃣ Classification Report ---
print("\n--- Classification Report ---")
print(classification_report(y_unseen, y_pred, target_names=["Original", "Tampered"]))


# --- 8️⃣ Confusion Matrix ---
cm = confusion_matrix(y_unseen, y_pred)
plt.figure(figsize=(5, 4))
sns.heatmap(cm, annot=True, fmt='d', cmap='Blues',
            xticklabels=['Original', 'Tampered'],
            yticklabels=['Original', 'Tampered'])
plt.xlabel('Predicted')
plt.ylabel('Actual')
plt.title('Confusion Matrix (Unseen Data - Frame Difference)')
plt.show()


# --- 9️⃣ ROC Curve ---
fpr, tpr, _ = roc_curve(y_unseen, y_pred_prob)
roc_auc = auc(fpr, tpr)

plt.figure(figsize=(6, 5))
plt.plot(fpr, tpr, color='darkorange', lw=2, label=f"ROC Curve (AUC = {roc_auc:.3f})")
plt.plot([0, 1], [0, 1], color='gray', linestyle='--')
plt.xlabel('False Positive Rate')
plt.ylabel('True Positive Rate')
plt.title('ROC Curve (Unseen Data - Frame Difference)')
plt.legend(loc="lower right")
plt.show()


# %% [code]
#prediction on a single video
video_path = r'D:\Thesis and Proposal\videos for plotting\forged_video1.avi'

# Max sequence length (based on the training data)
max_length = X_train_padded.shape[1]  # Adjust this to the actual max length used during training

# Make predictions on the single video
prediction = predict_single_video(model_cnn, video_path, max_length)
print("Prediction (raw output):", prediction)

# Example thresholding at 0.5 to classify the video as tampered or original
if prediction[0][0] >= 0.5:  # Since 'predict' returns a 2D array, indexing it correctly
    print("The video is tampered.")
else:
    print("The video is original.")


# %% [code]
#test on unseen data, precision, recall and f1 score.
import os
import numpy as np
from tensorflow.keras.preprocessing.sequence import pad_sequences
from sklearn.metrics import accuracy_score, precision_score, recall_score, f1_score

# Directory containing unseen test videos
test_directory = r'D:\Data sets\D2City\D2City1001_0_delete\Test_Delete'

# Function to load unseen dataset and labels
def load_unseen_dataset(directory, resize_shape=(250, 200)):
    X_unseen, y_unseen = [], []
    for filename in os.listdir(directory):
        if filename.endswith('.avi') or filename.endswith('.mp4'):
            video_path = os.path.join(directory, filename)
            frames_diff = extract_frames_and_diff1(video_path, resize_shape)
            X_unseen.append(frames_diff)
            label = 1 if filename.startswith('forged_video') else 0
            y_unseen.append(label)
    
    return np.array(X_unseen, dtype=object), np.array(y_unseen)

# Load unseen test dataset
X_unseen, y_unseen = load_unseen_dataset(test_directory)

# Pad the unseen data using the max_length determined from the training data
X_unseen_padded = pad_sequences(X_unseen, maxlen=max_length, padding='post', dtype='float32')

# Make predictions on the unseen data
X_unseen_padded = np.expand_dims(X_unseen_padded, axis=-1)  # Add channel dimension

# Perform predictions on the unseen dataset
predictions = model_cnn.predict(X_unseen_padded)

# Thresholding the predictions at 0.5 to classify
predicted_labels = (predictions >= 0.5).astype(int).flatten()

# Calculate accuracy, precision, recall, and F1 score
accuracy_unseen = accuracy_score(y_unseen, predicted_labels)
precision_unseen = precision_score(y_unseen, predicted_labels)
recall_unseen = recall_score(y_unseen, predicted_labels)
f1_unseen = f1_score(y_unseen, predicted_labels)

# Print evaluation metrics
print(f"Accuracy on unseen test data: {accuracy_unseen * 100:.2f}%")
print(f"Precision: {precision_unseen * 100:.2f}%")
print(f"Recall: {recall_unseen * 100:.2f}%")
print(f"F1 Score: {f1_unseen * 100:.2f}%")


# %% [code]
import matplotlib.pyplot as plt

# Plot training & validation accuracy values
plt.figure(figsize=(12, 5))

# Plot accuracy
plt.subplot(1, 2, 1)
plt.plot(history.history['accuracy'], label='Train Accuracy')
plt.plot(history.history['val_accuracy'], label='Validation Accuracy')
plt.title('Model Accuracy')
plt.ylabel('Accuracy')
plt.xlabel('Epoch')
plt.legend(loc='upper left')

# Plot loss
plt.subplot(1, 2, 2)
plt.plot(history.history['loss'], label='Train Loss')
plt.plot(history.history['val_loss'], label='Validation Loss')
plt.title('Model Loss')
plt.ylabel('Loss')
plt.xlabel('Epoch')
plt.legend(loc='upper left')

plt.tight_layout()
plt.show()


# %% [code]
import tensorflow as tf
import numpy as np
import cv2
import json

# ------------------ Utility functions ------------------
def extract_frames_and_diff1(video_path, resize_shape=(250, 200)):
    cap = cv2.VideoCapture(video_path)
    frame_diffs = []
    prev_frame = None

    while True:
        ret, frame = cap.read()
        if not ret:
            break

        frame = cv2.cvtColor(frame, cv2.COLOR_BGR2GRAY)
        frame = cv2.resize(frame, resize_shape)

        if prev_frame is not None:
            diff = cv2.absdiff(prev_frame, frame)
            _, thresh = cv2.threshold(diff, 30, 255, cv2.THRESH_BINARY)
            diff_sum = np.sum(thresh)
            frame_diffs.append(diff_sum)

        prev_frame = frame

    cap.release()

    if frame_diffs:
        frame_diffs = np.array(frame_diffs)
        frame_diffs = (frame_diffs - np.min(frame_diffs)) / (np.max(frame_diffs) - np.min(frame_diffs))

    return frame_diffs

def preprocess_video(video_path, resize_shape=(250, 200), max_length=None):
    frame_diffs = extract_frames_and_diff1(video_path, resize_shape)
    X_video = np.array(frame_diffs)

    if max_length is not None:
        if len(X_video) < max_length:
            pad_width = max_length - len(X_video)
            X_video = np.pad(X_video, (0, pad_width), mode='constant')
        elif len(X_video) > max_length:
            X_video = X_video[:max_length]

    return X_video

def predict_single_video(model, video_path, max_length):
    X_video = preprocess_video(video_path, max_length=max_length)
    X_video = np.expand_dims(X_video, axis=0)
    X_video = np.expand_dims(X_video, axis=-1)
    prediction = model.predict(X_video)
    return prediction
# -------------------------------------------------------

# Load the trained model
model = tf.keras.models.load_model("D:/Thesis and Proposal/ModelSaved/1DCNN.keras")

# Load max_length from file
with open("D:/Experiments/max_length.json", "r") as f:
    max_length = json.load(f)["max_length"]

# Predict on a single video
video_path = r'D:\Thesis and Proposal\videos for plotting\forged_video1.avi'
prediction = predict_single_video(model, video_path, max_length)
print("Prediction (raw output):", prediction)

if prediction[0][0] >= 0.5:
    print("The video is tampered.")
else:
    print("The video is original.")


# %% [code]
#Efficiency Analysis 

import os
import time
import numpy as np
import psutil
import cv2
import tensorflow as tf
from tensorflow.keras.models import load_model

# ============================
# 1. FEATURE EXTRACTION
# ============================
def extract_frames_and_diff(video_path, resize_shape=(250, 200), threshold=30):
    cap = cv2.VideoCapture(video_path)
    frame_diffs = []
    prev_frame = None

    while True:
        ret, frame = cap.read()
        if not ret:
            break

        frame = cv2.cvtColor(frame, cv2.COLOR_BGR2GRAY)
        frame = cv2.resize(frame, resize_shape)

        if prev_frame is not None:
            diff = cv2.absdiff(prev_frame, frame)
            _, thresh_img = cv2.threshold(diff, threshold, 255, cv2.THRESH_BINARY)
            diff_sum = np.sum(thresh_img)
            frame_diffs.append(diff_sum)

        prev_frame = frame

    cap.release()

    if len(frame_diffs) == 0:
        return np.zeros((1,), dtype=np.float32)

    frame_diffs = np.array(frame_diffs, dtype=np.float32)

    # Normalization (z-score)
    mean, std = np.mean(frame_diffs), np.std(frame_diffs)
    if std > 0:
        frame_diffs = (frame_diffs - mean) / std
    else:
        frame_diffs = frame_diffs - mean

    return frame_diffs


# ============================
# 2. PREPROCESS ONE VIDEO
# ============================
def preprocess_video(video_path, resize_shape, max_length):
    seq = extract_frames_and_diff(video_path, resize_shape)

    # Pad or trim
    if len(seq) < max_length:
        seq = np.pad(seq, (0, max_length - len(seq)), mode='constant')
    else:
        seq = seq[:max_length]

    seq = np.expand_dims(seq, axis=(0, -1))  # shape: (1, max_length, 1)
    return seq.astype(np.float32)


# ============================
# 3. COLLECT TEST VIDEOS
# ============================
def collect_videos(directory):
    videos = []
    for root, _, files in os.walk(directory):
        for f in files:
            if f.lower().endswith((".avi", ".mp4", ".mov", ".mkv")):
                videos.append(os.path.join(root, f))
    videos.sort()
    return videos


# ============================
# 4. EFFICIENCY ANALYSIS
# ============================
def efficiency_analysis(model, videos, resize_shape, max_length, warmup=5):
    process = psutil.Process(os.getpid())
    results = []

    # Warmup passes
    dummy = np.zeros((1, max_length, 1), dtype=np.float32)
    for _ in range(warmup):
        model.predict(dummy, verbose=0)

    print(f"\nWarmup done. Beginning efficiency evaluation...\n")

    mem_before = process.memory_info().rss / (1024**2)

    for idx, vid in enumerate(videos):
        # Preprocessing time
        t0_pre = time.perf_counter()
        x = preprocess_video(vid, resize_shape, max_length)
        t1_pre = time.perf_counter()

        mem_pre = process.memory_info().rss / (1024**2)

        # Inference time
        t0_inf = time.perf_counter()
        _ = model.predict(x, verbose=0)
        t1_inf = time.perf_counter()

        mem_post = process.memory_info().rss / (1024**2)

        results.append({
            "video": vid,
            "preprocess_s": t1_pre - t0_pre,
            "inference_s": t1_inf - t0_inf,
            "memory_delta_MB": mem_post - mem_pre
        })

        if (idx + 1) % 20 == 0:
            print(f"Processed {idx+1}/{len(videos)} videos...")

    mem_after = process.memory_info().rss / (1024**2)

    # Aggregate values
    inference = np.array([r["inference_s"] for r in results])
    preprocess = np.array([r["preprocess_s"] for r in results])
    memd = np.array([r["memory_delta_MB"] for r in results])

    return {
        "N": len(videos),
        "mean_inference": float(np.mean(inference)),
        "std_inference": float(np.std(inference)),
        "fps": 1.0 / float(np.mean(inference)),
        "mean_preprocess": float(np.mean(preprocess)),
        "mean_mem": float(np.mean(memd)),
        "peak_mem": float(np.max(memd)),
        "mem_before": mem_before,
        "mem_after": mem_after
    }


# ============================
# 5. MAIN (YOUR PATHS HERE)
# ============================
if __name__ == "__main__":

    # ✔ YOUR MODEL PATH (.keras file)
    model_path = r"D:\Models_Saved\Experiment1_frameDiff_Deletion\model.keras"

    # ✔ YOUR max_length FILE (saved during training)
    max_length_path = r"D:\Models_Saved\Experiment1_frameDiff_Deletion\max_length.npy"

    # ✔ YOUR UNSEEN TEST DATASET PATH
    test_videos_dir = r"E:\Drive D Data from Old Computer\Data sets\D2City\D2City1001_0_delete\Test_Delete"

    # Load saved model
    print("Loading model...")
    model = load_model(model_path)

    # Load max_length
    print("Loading max_length...")
    max_length = int(np.load(max_length_path))

    resize_shape = (250, 200)

    # Gather test videos
    print("Collecting test videos...")
    videos = collect_videos(test_videos_dir)
    print(f"Total unseen test videos found: {len(videos)}")

    # Run efficiency evaluation
    results = efficiency_analysis(model, videos, resize_shape, max_length, warmup=5)

    print("\n============== FINAL RESULTS ==============")
    print(f"Total test videos: {results['N']}")
    print(f"Average inference time: {results['mean_inference']:.4f} s ± {results['std_inference']:.4f}")
    print(f"Equivalent FPS: {results['fps']:.2f}")
    print(f"Average preprocessing time: {results['mean_preprocess']:.4f} s")
    print(f"Average extra memory during inference: {results['mean_mem']:.4f} MB")
    print(f"Peak memory increase: {results['peak_mem']:.4f} MB")
    print(f"Memory before tests: {results['mem_before']:.2f} MB")
    print(f"Memory after tests: {results['mem_after']:.2f} MB")
    print("===========================================")


# %% [code]
#Ablation study
"""
run_ablation_all_tasks.py

Unified ablation pipeline for:
 - Frame Deletion
 - Frame Insertion
 - Frame Duplication
 - Multiclass Classification

Adjust N_SEEDS, BASE_SAVE_DIR, and other constants at top.
"""

import os
import time
import json
import math
import random
import numpy as np
import pandas as pd
from itertools import product
from glob import glob
from sklearn.model_selection import train_test_split
from sklearn.metrics import accuracy_score, precision_recall_fscore_support
import cv2
import psutil
import tensorflow as tf
from tensorflow.keras.models import Sequential
from tensorflow.keras.layers import Conv1D, MaxPooling1D, Flatten, Dense, Dropout, Input
from tensorflow.keras.callbacks import EarlyStopping, ReduceLROnPlateau, ModelCheckpoint
from sklearn.metrics import confusion_matrix


# ----------------------------
# USER CONFIG (edit as needed)
# ----------------------------
N_SEEDS = 3                # set to 3 for more rigorous results (cost x3)
MAX_EPOCHS = 10
BATCH_SIZE = 32
BASE_SAVE_DIR = r"D:\Ablation_Results"
RESIZE_SHAPE = (250, 200)
THRESHOLD = 30
WARMUP_PREDICT = 5        # warmup inferences before timing
MEASURE_EFFICIENCY = True  # set False to skip timing (speeds pipeline)
VERBOSE = 1

# Ablation grid (medium)
KERNELS = [3, 5, 7]
BLOCKS = [1, 2]
DROPOUTS = [0.3, 0.5]

# Dataset paths provided by you
TASKS = {
    'deletion': {
        'train': r"E:\Drive D Data from Old Computer\Data sets\D2City\D2City1001_0_delete\Train_Delete",
        'test':  r"E:\Drive D Data from Old Computer\Data sets\D2City\D2City1001_0_delete\Test_Delete",
        'num_classes': 2,
        'task_type': 'binary'
    },
    'insertion': {
        'train': r"E:\Drive D Data from Old Computer\Data sets\D2City\D2City1001_2_insert\Train_Insert",
        'test':  r"E:\Drive D Data from Old Computer\Data sets\D2City\D2City1001_2_insert\Test_Insert",
        'num_classes': 2,
        'task_type': 'binary'
    },
    'duplication': {
        'train': r"E:\Drive D Data from Old Computer\Data sets\D2City\D2City1001_4_duplicate\Train_Duplicate",
        'test':  r"E:\Drive D Data from Old Computer\Data sets\D2City\D2City1001_4_duplicate\Test_Duplicate",
        'num_classes': 2,
        'task_type': 'binary'
    },
    'multiclass': {
        'train': r"E:\USB Data\Data sets\D2City\Train_all",
        'test':  r"E:\USB Data\Data sets\D2City\Test_all",
        'num_classes': 4,
        'task_type': 'multiclass'
    }
}

os.makedirs(BASE_SAVE_DIR, exist_ok=True)

# ----------------------------
# UTIL: frame-diff feature extraction (same as your code)
# ----------------------------
def extract_frames_and_diff(video_path, resize_shape=RESIZE_SHAPE, threshold=THRESHOLD):
    cap = cv2.VideoCapture(video_path)
    frame_diffs = []
    prev_frame = None
    while True:
        ret, frame = cap.read()
        if not ret:
            break
        frame = cv2.cvtColor(frame, cv2.COLOR_BGR2GRAY)
        frame = cv2.resize(frame, resize_shape)
        if prev_frame is not None:
            diff = cv2.absdiff(prev_frame, frame)
            _, thresh_img = cv2.threshold(diff, threshold, 255, cv2.THRESH_BINARY)
            diff_sum = np.sum(thresh_img)
            frame_diffs.append(diff_sum)
        prev_frame = frame
    cap.release()

    if len(frame_diffs) == 0:
        return np.zeros((1,), dtype=np.float32)

    arr = np.array(frame_diffs, dtype=np.float32)
    # Normalize per-sample (z-score)
    mean, std = arr.mean(), arr.std()
    if std > 0:
        arr = (arr - mean) / std
    else:
        arr = arr - mean
    return arr

# ----------------------------
# UTIL: collect video file list from a folder
# ----------------------------
def collect_videos(folder):
    exts = ('.avi','.mp4','.mov','.mkv')
    files = []
    for root, _, names in os.walk(folder):
        for n in names:
            if n.lower().endswith(exts):
                files.append(os.path.join(root, n))
    files.sort()
    return files

# ----------------------------
# DATA LOADING: load sequences (no heavy preprocessing repeated)
# returns lists of sequences (variable-length) and labels
# ----------------------------
def load_dataset_sequences(folder, task_name):
    seqs, labels, paths = [], [], []
    for root, _, files in os.walk(folder):
        for f in sorted(files):
            if not f.lower().endswith(('.avi','.mp4','.mov','.mkv')): 
                continue
            path = os.path.join(root, f)
            # Label rule:
            if task_name == 'multiclass':
                # try to infer class from filename prefix (as in your code)
                # filenames must start with non_tampered / frame_insertion / frame_deletion / frame_duplication
                if f.startswith('non_tampered'):
                    lab = 0
                elif f.startswith('frame_insertion'):
                    lab = 1
                elif f.startswith('frame_deletion'):
                    lab = 2
                elif f.startswith('frame_duplication'):
                    lab = 3
                else:
                    # skip if cannot determine label
                    continue
            else:
                lab = 1 if f.startswith('forged_video') else 0

            seq = extract_frames_and_diff(path)
            seqs.append(seq)
            labels.append(lab)
            paths.append(path)
    return seqs, np.array(labels), paths

# ----------------------------
# MODEL FACTORY (builds variant based on kernel, blocks, dropout)
# base architecture follows your code: Conv1D(64)->Pool->Conv1D(128)->Pool->Flatten->Dense(128)->Dropout->Output
# but blocks param repeats Conv+Pool pairs, doubling filters each block (but starting small to avoid explosion)
# ----------------------------
def build_model_variation(input_shape, kernel_size=5, blocks=2, dropout=0.6, base_filters=64, num_classes=2, task_type='binary'):
    model = Sequential()
    model.add(Input(shape=input_shape))
    f = base_filters
    for b in range(blocks):
        model.add(Conv1D(filters=f, kernel_size=kernel_size, padding='same', activation='relu'))
        model.add(MaxPooling1D(pool_size=2))
        f = min(f * 2, 512)
    model.add(Flatten())
    model.add(Dense(128, activation='relu'))
    model.add(Dropout(dropout))
    if task_type == 'binary':
        model.add(Dense(1, activation='sigmoid'))
        loss = 'binary_crossentropy'
        metrics = ['accuracy']
    else:
        model.add(Dense(num_classes, activation='softmax'))
        loss = 'categorical_crossentropy'
        metrics = ['accuracy']
    optimizer = tf.keras.optimizers.Adam(learning_rate=1e-4)
    model.compile(optimizer=optimizer, loss=loss, metrics=metrics)
    return model

# ----------------------------
# EFFICIENCY MEASUREMENT (per-video preprocessing + inference times, and memory delta)
# ----------------------------
def measure_efficiency(model, video_paths, max_length, resize_shape=RESIZE_SHAPE, warmup=WARMUP_PREDICT):
    process = psutil.Process(os.getpid())
    # warmup
    dummy = np.zeros((1, max_length, 1), dtype=np.float32)
    for _ in range(warmup):
        model.predict(dummy, verbose=0)
    inference_times = []
    preprocess_times = []
    mem_deltas = []
    for p in video_paths:
        t0 = time.perf_counter()
        seq = extract_frames_and_diff(p, resize_shape=resize_shape)
        t1 = time.perf_counter()
        # pad/trim
        if len(seq) < max_length: seq = np.pad(seq, (0, max_length - len(seq)), mode='constant')
        else: seq = seq[:max_length]
        X = np.expand_dims(seq, axis=(0, -1)).astype(np.float32)
        mem_pre = process.memory_info().rss / (1024**2)
        t2 = time.perf_counter()
        _ = model.predict(X, verbose=0)
        t3 = time.perf_counter()
        mem_post = process.memory_info().rss / (1024**2)
        preprocess_times.append(t1 - t0)
        inference_times.append(t3 - t2)
        mem_deltas.append(mem_post - mem_pre)
    # aggregate
    return {
        'preprocess_mean_s': float(np.mean(preprocess_times)),
        'inference_mean_s': float(np.mean(inference_times)),
        'inference_std_s': float(np.std(inference_times)),
        'mem_delta_mean_MB': float(np.mean(mem_deltas)),
        'mem_delta_peak_MB': float(np.max(mem_deltas))
    }

# ----------------------------
# TRAIN / EVAL helper
# ----------------------------
def train_and_eval(X_train, y_train, X_val, y_val, X_test, y_test, cfg, task_name, seed, save_dir):
    # X_* are numpy arrays with shape (N, max_length, 1)
    input_shape = (X_train.shape[1], 1)
    num_classes = TASKS[task_name]['num_classes']
    task_type = TASKS[task_name]['task_type']
    model = build_model_variation(input_shape,
                                  kernel_size=cfg['kernel'],
                                  blocks=cfg['blocks'],
                                  dropout=cfg['dropout'],
                                  base_filters=64,
                                  num_classes=num_classes,
                                  task_type=task_type)
    # callbacks
    model_name = f"{task_name}_k{cfg['kernel']}_b{cfg['blocks']}_d{int(cfg['dropout']*100)}_s{seed}.keras"
    model_path = os.path.join(save_dir, model_name)
    cb = [
        EarlyStopping(monitor='val_loss', patience=4, restore_best_weights=True),
        ReduceLROnPlateau(monitor='val_loss', factor=0.5, patience=4),
        ModelCheckpoint(model_path, monitor='val_loss', save_best_only=True, verbose=0)
    ]
    history = model.fit(X_train, y_train, validation_data=(X_val, y_val),
                        epochs=MAX_EPOCHS, batch_size=BATCH_SIZE, callbacks=cb, verbose=VERBOSE)
    # best val metrics
    best_val_acc = max(history.history.get('val_accuracy', [0]))
    best_val_loss = min(history.history.get('val_loss', [np.inf]))
    # evaluate on test
    test_preds = model.predict(X_test, verbose=0)
    if task_type == 'binary':
        test_probs = test_preds.ravel()
        test_labels = y_test
        test_pred_labels = (test_probs >= 0.5).astype(int)
    else:
        test_probs = test_preds
        test_labels = np.argmax(y_test, axis=1)
        test_pred_labels = np.argmax(test_probs, axis=1)
    acc = accuracy_score(test_labels, test_pred_labels)
    prec, rec, f1, _ = precision_recall_fscore_support(test_labels, test_pred_labels, average='weighted', zero_division=0)
    # model size on disk
    model_size_mb = None
    try:
        # ModelCheckpoint saved the best model; estimate size
        model_size_mb = sum(os.path.getsize(os.path.join(dp, f)) for dp, dn, filenames in os.walk(os.path.dirname(model_path)) for f in filenames) / (1024.0**2)
    except:
        model_size_mb = None
    # ---- Compute Confusion Matrix ----
    if task_type == 'binary':
        cm = confusion_matrix(test_labels, test_pred_labels)
    else:
        cm = confusion_matrix(test_labels, test_pred_labels)
    
    return {
        'model_path': model_path,
        'best_val_acc': float(best_val_acc),
        'best_val_loss': float(best_val_loss),
        'test_accuracy': float(acc),
        'test_precision': float(prec),
        'test_recall': float(rec),
        'test_f1': float(f1),
        'confusion_matrix': cm,
        'model_size_MB': model_size_mb,
        'trained_model_obj': model
    }


# ----------------------------
# MAIN loop across tasks and configs
# ----------------------------
all_rows = []
for task_name, task_info in TASKS.items():
    print(f"\n=== TASK: {task_name} ===")
    save_dir = os.path.join(BASE_SAVE_DIR, task_name)
    os.makedirs(save_dir, exist_ok=True)

    # load train sequences and labels
    print("Loading train sequences...")
    X_seqs, y_labels, train_paths = load_dataset_sequences(task_info['train'], task_name)
    print(f"Loaded {len(X_seqs)} train sequences.")

    # For multiclass, convert labels to categorical later; for binary keep as is
    # We'll split into train/val/test using fixed random_state for fairness
    # Convert variable-length seqs to padded arrays with chosen max_length (max across train+test)
    # But first load test sequences separately to respect "unseen test"
    X_test_seqs, y_test_labels, test_paths = load_dataset_sequences(task_info['test'], task_name)
    print(f"Loaded {len(X_test_seqs)} test sequences (unseen).")

    # Determine max_length from both train and test sequences to avoid trimming test info
    max_length = max(max(len(s) for s in X_seqs) if X_seqs else 1, max(len(s) for s in X_test_seqs) if X_test_seqs else 1)
    print("Max length (frames diffs) used:", max_length)

    # Convert train seqs to padded arrays
    X_all_padded = [np.pad(s, (0, max_length - len(s)), mode='constant') if len(s) < max_length else s[:max_length] for s in X_seqs]
    X_all_padded = np.stack(X_all_padded).astype('float32')
    X_all_padded = np.expand_dims(X_all_padded, axis=-1)  # shape (N, max_length, 1)

    # Split train-> train/val (we keep provided test folder as final unseen test)
    X_train, X_val, y_train, y_val = train_test_split(X_all_padded, y_labels, test_size=0.15, stratify=y_labels, random_state=42)

    # Prepare test arrays from X_test_seqs
    X_test_padded = [np.pad(s, (0, max_length - len(s)), mode='constant') if len(s) < max_length else s[:max_length] for s in X_test_seqs]
    if len(X_test_padded) == 0:
        print("Warning: no test sequences found for task", task_name)
        continue
    X_test_padded = np.stack(X_test_padded).astype('float32')
    X_test_padded = np.expand_dims(X_test_padded, axis=-1)

    # For multiclass, one-hot encode y for training/eval
    if task_info['task_type'] == 'multiclass':
        num_cls = task_info['num_classes']
        y_train_enc = tf.keras.utils.to_categorical(y_train, num_classes=num_cls)
        y_val_enc = tf.keras.utils.to_categorical(y_val, num_classes=num_cls)
        y_test_enc = tf.keras.utils.to_categorical(y_test_labels, num_classes=num_cls)
    else:
        y_train_enc = y_train.astype('float32')
        y_val_enc = y_val.astype('float32')
        y_test_enc = y_test_labels.astype('float32')

    # Video paths for efficiency measure: use test_paths
    test_video_paths = test_paths

    # iterate ablation grid
    configs = list(product(KERNELS, BLOCKS, DROPOUTS))
    total_runs = len(configs) * N_SEEDS
    print(f"Running {len(configs)} configs x {N_SEEDS} seeds = {total_runs} runs for task {task_name}")

    for (kernel, blocks, dropout) in configs:
        cfg = {'kernel': kernel, 'blocks': blocks, 'dropout': dropout}
        for seed_idx in range(N_SEEDS):
            seed = [42, 123, 2024][seed_idx] if seed_idx < 3 else random.randint(0,99999)
            print(f"\nTask {task_name} | cfg k{kernel}_b{blocks}_d{int(dropout*100)} | seed {seed}")
            # set seeds
            tf.keras.backend.clear_session()
            np.random.seed(seed)
            tf.random.set_seed(seed)
            random.seed(seed)

            # train and evaluate (saves model checkpoint in save_dir)
            result = train_and_eval(X_train, y_train_enc, X_val, y_val_enc, X_test_padded, y_test_enc, cfg, task_name, seed, save_dir)
            model_obj = result.pop('trained_model_obj')
            # ----- Save Confusion Matrix -----
            cm = result['confusion_matrix']
            cm_filename = f"cm_k{kernel}_b{blocks}_d{int(dropout*100)}_s{seed}.npy"
            np.save(os.path.join(save_dir, cm_filename), cm)


            # efficiency measure on test set
            eff = {}
            if MEASURE_EFFICIENCY:
                eff = measure_efficiency(model_obj, test_video_paths, max_length)
            else:
                eff = {'preprocess_mean_s': None, 'inference_mean_s': None, 'inference_std_s': None,
                       'mem_delta_mean_MB': None, 'mem_delta_peak_MB': None}

            row = {
                'task': task_name,
                'kernel': kernel,
                'blocks': blocks,
                'dropout': dropout,
                'seed': seed,
                'max_length': max_length,
                'num_train': X_train.shape[0],
                'num_val': X_val.shape[0],
                'num_test': X_test_padded.shape[0],
                'best_val_acc': result['best_val_acc'],
                'best_val_loss': result['best_val_loss'],
                'test_accuracy': result['test_accuracy'],
                'test_precision': result['test_precision'],
                'test_recall': result['test_recall'],
                'test_f1': result['test_f1'],
                'model_path': result['model_path'],
                'model_size_MB': result['model_size_MB'],
                'confusion_matrix_path': os.path.join(save_dir, cm_filename),
                'preprocess_mean_s': eff.get('preprocess_mean_s'),
                'inference_mean_s': eff.get('inference_mean_s'),
                'inference_std_s': eff.get('inference_std_s'),
                'mem_delta_mean_MB': eff.get('mem_delta_mean_MB'),
                'mem_delta_peak_MB': eff.get('mem_delta_peak_MB'),
                'timestamp': time.strftime("%Y-%m-%d %H:%M:%S", time.localtime())
            }
            all_rows.append(row)
            # save intermediate CSV to avoid data loss
            df = pd.DataFrame(all_rows)
            df.to_csv(os.path.join(BASE_SAVE_DIR, f"all_tasks_ablation_results_partial.csv"), index=False)
            # per-task CSV
            df_task = df[df['task'] == task_name]
            df_task.to_csv(os.path.join(save_dir, 'ablation_results.csv'), index=False)


# final save
pd.DataFrame(all_rows).to_csv(os.path.join(BASE_SAVE_DIR, f"all_tasks_ablation_results_final.csv"), index=False)
print("\nABlation completed. Results saved to:", BASE_SAVE_DIR)


# %% [code]
import os
def list_dir_sizes(folder):
    for root, dirs, files in os.walk(folder):
        for name in files:
            p = os.path.join(root, name)
            print(p, round(os.path.getsize(p)/(1024**2),3), "MB")
    # total
    total = sum(os.path.getsize(os.path.join(dp, f)) for dp, dn, files in os.walk(folder) for f in files) / (1024**2)
    print("TOTAL for folder", folder, "=", round(total,3), "MB")

list_dir_sizes(r"D:\Ablation_Results\deletion")
list_dir_sizes(r"D:\Ablation_Results\duplication")


# %% [code]
import os
import cv2
import numpy as np
import tensorflow as tf
from tensorflow.keras.preprocessing.sequence import pad_sequences
from sklearn.metrics import accuracy_score, precision_score, recall_score, f1_score, confusion_matrix, classification_report
import pandas as pd
import time

# -----------------------------
# Paths
# -----------------------------
MODEL_PATH = r"D:\Models_Saved\Experiment1_frameDiff_Deletion\model.keras"
MAX_LENGTH_PATH = r"D:\Models_Saved\Experiment1_frameDiff_Deletion\max_length.npy"
BDD_TEST_PATH = r"E:\USB Data\Data sets\BDD-A\TestBDDAall"
VIRAT_TEST_PATH = r"E:\USB Data\VIRAT Dataset\TestSetVirat"

# -----------------------------
# Load Model and Config
# -----------------------------
print("Loading model...")
model = tf.keras.models.load_model(MODEL_PATH)
max_length = int(np.load(MAX_LENGTH_PATH))
print(f"Model loaded. Max sequence length: {max_length}")

# -----------------------------
# Preprocessing Functions
# -----------------------------
def extract_frames_and_diff(video_path, resize_shape=(250, 200)):
    """Extract frames and compute normalized frame differences."""
    cap = cv2.VideoCapture(video_path)
    frame_diffs = []
    prev_frame = None

    while True:
        ret, frame = cap.read()
        if not ret:
            break
        frame = cv2.cvtColor(frame, cv2.COLOR_BGR2GRAY)
        frame = cv2.resize(frame, resize_shape)

        if prev_frame is not None:
            diff = cv2.absdiff(prev_frame, frame)
            _, thresh = cv2.threshold(diff, 30, 255, cv2.THRESH_BINARY)
            diff_sum = np.sum(thresh)
            frame_diffs.append(diff_sum)

        prev_frame = frame

    cap.release()

    # Normalize differences
    if frame_diffs:
        frame_diffs = np.array(frame_diffs)
        frame_diffs = (frame_diffs - np.min(frame_diffs)) / (np.max(frame_diffs) - np.min(frame_diffs))

    return frame_diffs

def preprocess_video(video_path, max_length):
    """Preprocess a single video for prediction."""
    diffs = extract_frames_and_diff(video_path)
    if len(diffs) == 0:
        return None
    # Pad or truncate
    if len(diffs) < max_length:
        diffs = np.pad(diffs, (0, max_length - len(diffs)), mode='constant')
    else:
        diffs = diffs[:max_length]
    return diffs

def load_dataset(folder_path, max_length):
    """Load all videos from a folder and return padded sequences + labels."""
    X, y = [], []
    valid_ext = ('.mp4', '.avi')
    files = [f for f in os.listdir(folder_path) if f.lower().endswith(valid_ext)]

    if len(files) == 0:
        print(f"No video files found in {folder_path}")
        return np.array([]), np.array([])

    for filename in files:
        video_path = os.path.join(folder_path, filename)
        diffs = preprocess_video(video_path, max_length)
        if diffs is None:
            continue
        X.append(diffs)
        label = 1 if filename.startswith('forged_video') else 0
        y.append(label)

    X = np.array(X)
    y = np.array(y)
    # Add channel dimension for Conv1D
    X = np.expand_dims(X, axis=-1)
    return X, y

# -----------------------------
# Evaluation Function
# -----------------------------
def evaluate_dataset(dataset_path, dataset_name):
    print(f"\nEvaluating on {dataset_name}...")
    X_test, y_test = load_dataset(dataset_path, max_length)

    if len(X_test) == 0:
        print(f"No data found for {dataset_name}.")
        return None

    start_time = time.time()
    y_pred_probs = model.predict(X_test, verbose=1)
    inference_time = (time.time() - start_time) / len(X_test)

    y_pred = (y_pred_probs >= 0.5).astype(int).flatten()

    acc = accuracy_score(y_test, y_pred)
    prec = precision_score(y_test, y_pred)
    rec = recall_score(y_test, y_pred)
    f1 = f1_score(y_test, y_pred)
    cm = confusion_matrix(y_test, y_pred)

    print(f"Accuracy: {acc:.4f}")
    print(f"Precision: {prec:.4f}")
    print(f"Recall: {rec:.4f}")
    print(f"F1 Score: {f1:.4f}")
    print(f"Inference Time per Video: {inference_time:.4f} s")
    print("Confusion Matrix:\n", cm)
    print("\nClassification Report:\n", classification_report(y_test, y_pred))

    return {
        "Dataset": dataset_name,
        "Accuracy": acc,
        "Precision": prec,
        "Recall": rec,
        "F1": f1,
        "Inference_Time": inference_time,
        "Confusion_Matrix": cm.tolist()
    }

# -----------------------------
# Run Evaluations
# -----------------------------
results_bdd = evaluate_dataset(BDD_TEST_PATH, "BDD-A")
results_virat = evaluate_dataset(VIRAT_TEST_PATH, "Virat")

# -----------------------------
# Save Results
# -----------------------------
results = [r for r in [results_bdd, results_virat] if r is not None]
if results:
    results_df = pd.DataFrame(results)
    results_df.to_csv("cross_dataset_results.csv", index=False)
    print("\nResults saved to cross_dataset_results.csv")
else:
    print("\nNo results to save. Check dataset paths and structure.")

# %% [code]
