# Supplementary material for: Temporal Tampering Detection in Automotive Dashcam Videos via Multi-Feature Forensic Analysis and a 1D Convolutional Neural Network
Source: Sensors (Basel). 2026 Jan 13;26(2):517. doi: 10.3390/s26020517 (PMC12846185; doi:10.3390/s26020517)
Supplement: Supplementary file 1 [file sensors-26-00517-s001.zip › sensors-4045128-supplementary/Scripts/1DCNN_Frame Duplication Detection.ipynb]

# %% [code]
import os
import cv2
import numpy as np
import tensorflow as tf
from tensorflow.keras.models import Sequential
from tensorflow.keras.layers import Conv1D, MaxPooling1D, Flatten, Dense, Dropout
from tensorflow.keras.preprocessing.sequence import pad_sequences
from sklearn.model_selection import train_test_split
from tensorflow.keras import Input
from tensorflow.keras.callbacks import EarlyStopping, ReduceLROnPlateau

# Function to extract frames and calculate differences with normalization
def extract_frames_and_diff1(video_path, resize_shape=(250, 200)):
    cap = cv2.VideoCapture(video_path)
    frame_diffs = []
    prev_frame = None

    while True:
        ret, frame = cap.read()
        if not ret:
            break

        frame = cv2.cvtColor(frame, cv2.COLOR_BGR2GRAY)
        frame = cv2.resize(frame, resize_shape)

        if prev_frame is not None:
            diff = cv2.absdiff(prev_frame, frame)
            _, thresh = cv2.threshold(diff, 30, 255, cv2.THRESH_BINARY)
            diff_sum = np.sum(thresh)
            frame_diffs.append(diff_sum)

        prev_frame = frame

    cap.release()

    # Normalize frame differences between 0 and 1
    if frame_diffs:
        frame_diffs = np.array(frame_diffs)
        frame_diffs = (frame_diffs - np.min(frame_diffs)) / (np.max(frame_diffs) - np.min(frame_diffs))

    return frame_diffs

# Function to load dataset and labels
def load_dataset_and_labels(directory, resize_shape=(250, 200)):
    X, y = [], []
    for filename in os.listdir(directory):
        if filename.endswith('.avi') or filename.endswith('.mp4'):
            video_path = os.path.join(directory, filename)
            frames_diff = extract_frames_and_diff1(video_path, resize_shape)
            X.append(frames_diff)

            label = 1 if filename.startswith('forged_video') else 0
            y.append(label)

    return np.array(X, dtype=object), np.array(y)

# Function to build the 1D-CNN model
def build_cnn_model(input_shape):
    model = Sequential()
    model.add(Input(shape=input_shape))
    model.add(Conv1D(filters=64, kernel_size=5, activation='relu'))
    model.add(MaxPooling1D(pool_size=2))
    model.add(Conv1D(filters=128, kernel_size=5, activation='relu'))
    model.add(MaxPooling1D(pool_size=2))
    model.add(Flatten())
    model.add(Dense(128, activation='relu'))
    model.add(Dropout(0.6))  # Increased dropout to handle overfitting
    model.add(Dense(1, activation='sigmoid'))

    optimizer = tf.keras.optimizers.Adam(learning_rate=0.0001)
    model.compile(optimizer=optimizer, loss='binary_crossentropy', metrics=['accuracy'])

    return model

# Function to preprocess the video for prediction
def preprocess_video(video_path, resize_shape=(250, 200), max_length=None):
    frame_diffs = extract_frames_and_diff1(video_path, resize_shape)
    X_video = np.array(frame_diffs)

    # If max_length is provided, pad or trim the video sequence
    if max_length is not None:
        if len(X_video) < max_length:
            pad_width = max_length - len(X_video)
            X_video = np.pad(X_video, (0, pad_width), mode='constant')
        elif len(X_video) > max_length:
            X_video = X_video[:max_length]

    return X_video

# Function to make predictions on a single video
def predict_single_video(model, video_path, max_length):
    X_video = preprocess_video(video_path, max_length=max_length)
    X_video = np.expand_dims(X_video, axis=0)  # Add batch dimension
    X_video = np.expand_dims(X_video, axis=-1) # Add channel dimension

    # Make predictions
    prediction = model.predict(X_video)

    return prediction

if __name__ == "__main__":
    # Load the dataset
    X, y = load_dataset_and_labels(r'E:\Drive D Data from Old Computer\Data sets\D2City\D2City1001_4_duplicate\Train_Duplicate')

    # Convert labels to appropriate datatype
    y = np.array(y).astype(np.float32)

    # Split the dataset
    X_train, X_test, y_train, y_test = train_test_split(X, y, test_size=0.2, random_state=42, shuffle=True, stratify=y)

    # Display class distribution
    unique, counts = np.unique(y_train, return_counts=True)
    print(f"Training set class distribution: {dict(zip(unique, counts))}")

    unique, counts = np.unique(y_test, return_counts=True)
    print(f"Validation set class distribution: {dict(zip(unique, counts))}")

    # Determine the maximum sequence length for padding
    max_length = max(max(len(seq) for seq in X_train), max(len(seq) for seq in X_test))

    # Padding for X_train
    X_train_padded = pad_sequences(X_train, maxlen=max_length, padding='post', dtype='float32')

    # Padding for X_test
    X_test_padded = pad_sequences(X_test, maxlen=max_length, padding='post', dtype='float32')

    # Build the 1D-CNN model
    input_shape = (X_train_padded.shape[1], 1)  # Adjust input shape for 1D-CNN
    model_cnn = build_cnn_model(input_shape)

    # Callbacks for early stopping and learning rate reduction
    early_stopping = EarlyStopping(monitor='val_loss', patience=5, restore_best_weights=True)
    reduce_lr = ReduceLROnPlateau(monitor='val_loss', factor=0.5, patience=3)

    # Train the model with callbacks
    batch_size = 32
    train_dataset = tf.data.Dataset.from_tensor_slices((X_train_padded, y_train)).batch(batch_size)
    test_dataset = tf.data.Dataset.from_tensor_slices((X_test_padded, y_test)).batch(batch_size)
    
    history = model_cnn.fit(train_dataset, epochs=10, validation_data=test_dataset, 
                            callbacks=[early_stopping, reduce_lr])

    # Example usage for prediction
    #video_path = r'D:\Data sets\targetDataset\Forged\Forgery_insertion\vid415.avi'

    # Max sequence length (based on the training data)
    #max_length = 99  # Adjust this to the actual max length used during training

    # Make predictions on the single video
    #prediction = predict_single_video(model_cnn, video_path, max_length)
    #print("Prediction:", prediction)

    # Example thresholding at 0.5
    #if prediction >= 0.5:
     #   print("The video is tampered.")
    #else:
     #   print("The video is original.")


# %% [code]
#Saving the model with training data.
import os

# Define your save directory
save_dir = r'D:\Models_Saved\Experiment3_frameDiff_Duplication'
os.makedirs(save_dir, exist_ok=True)

# Define full model path with new Keras format
model_path = os.path.join(save_dir, 'cnn_opticalflow_model.keras')

# Save your trained model
model_cnn.save(model_path)

print(f"✅ Model saved successfully at: {model_path}")


# Optionally, save training metadata
np.save(os.path.join(save_dir, 'max_length.npy'), max_length)
np.save(os.path.join(save_dir, 'y_classes.npy'), np.unique(y))

# %% [code]
#Load the saved model here; just change the paths to duplication model
from keras.models import load_model
import numpy as np

# Load your trained CNN model (new Keras 3 format)
model = load_model(r'D:\Models_Saved\Experiment3_frameDiff_Duplication\cnn_opticalflow_model.keras')

# Load metadata used during training
max_length = np.load(r'D:\Models_Saved\Experiment3_frameDiff_Duplication\max_length.npy')
y_classes = np.load(r'D:\Models_Saved\Experiment3_frameDiff_Duplication\y_classes.npy')

print("✅ Model and metadata loaded successfully!")

# %% [code]
# --- Test on unseen data: Confusion Matrix, ROC Curve, and Classification Report --- (Frame Duplication)

import os
import cv2
import numpy as np
import matplotlib.pyplot as plt
import seaborn as sns
from tensorflow.keras.preprocessing.sequence import pad_sequences
from sklearn.metrics import (
    accuracy_score, precision_score, recall_score, f1_score,
    confusion_matrix, roc_curve, auc, classification_report
)

# ✅ Function: Frame Difference Feature Extraction (same as training)
def extract_frames_and_diff1(video_path, resize_shape=(250, 200)):
    cap = cv2.VideoCapture(video_path)
    frame_diffs = []
    prev_frame = None

    while True:
        ret, frame = cap.read()
        if not ret:
            break

        frame = cv2.cvtColor(frame, cv2.COLOR_BGR2GRAY)
        frame = cv2.resize(frame, resize_shape)

        if prev_frame is not None:
            diff = cv2.absdiff(prev_frame, frame)
            _, thresh = cv2.threshold(diff, 30, 255, cv2.THRESH_BINARY)
            diff_sum = np.sum(thresh)
            frame_diffs.append(diff_sum)

        prev_frame = frame

    cap.release()

    if frame_diffs:
        frame_diffs = np.array(frame_diffs, dtype=np.float32)
        frame_diffs = (frame_diffs - np.min(frame_diffs)) / (np.max(frame_diffs) - np.min(frame_diffs) + 1e-8)

    return frame_diffs


# ✅ Directory for unseen test videos (Frame Duplication)
test_directory = r"E:\Drive D Data from Old Computer\Data sets\D2City\D2City1001_4_duplicate\Test_Duplicate"

# ✅ Load unseen dataset
def load_unseen_dataset(directory, resize_shape=(250, 200)):
    X_unseen, y_unseen = [], []
    for filename in os.listdir(directory):
        if filename.lower().endswith(('.avi', '.mp4')):
            video_path = os.path.join(directory, filename)
            print(f"Processing: {filename}")
            frames_diff = extract_frames_and_diff1(video_path, resize_shape)
            if len(frames_diff) > 0:
                X_unseen.append(frames_diff)
                label = 1 if filename.startswith('forged_video') else 0
                y_unseen.append(label)
    return X_unseen, np.array(y_unseen, dtype=np.int32)


# --- Load unseen videos and labels ---
X_unseen, y_unseen = load_unseen_dataset(test_directory)

# --- Pad sequences properly ---
X_unseen_padded = pad_sequences(
    X_unseen,
    maxlen=max_length,
    dtype='float32',
    padding='post',
    truncating='post',
    value=0.0
)

# --- Convert to 3D array (samples, timesteps, 1) ---
X_unseen_padded = np.expand_dims(X_unseen_padded, axis=-1)
print(f"✅ X_unseen_padded shape: {X_unseen_padded.shape}")

# --- Predict using trained model ---
y_pred_prob = model_cnn.predict(X_unseen_padded, verbose=1)
y_pred = (y_pred_prob >= 0.5).astype(int).flatten()

# --- Evaluation Metrics ---
accuracy_unseen = accuracy_score(y_unseen, y_pred)
precision_unseen = precision_score(y_unseen, y_pred)
recall_unseen = recall_score(y_unseen, y_pred)
f1_unseen = f1_score(y_unseen, y_pred)

print("\n✅ Unseen Data Evaluation Metrics (Frame Duplication):")
print(f"Accuracy:  {accuracy_unseen * 100:.2f}%")
print(f"Precision: {precision_unseen * 100:.2f}%")
print(f"Recall:    {recall_unseen * 100:.2f}%")
print(f"F1 Score:  {f1_unseen * 100:.2f}%")

# --- Classification Report ---
print("\n--- Classification Report (Frame Duplication) ---")
print(classification_report(y_unseen, y_pred, target_names=["Original", "Tampered"]))

# --- Confusion Matrix ---
cm = confusion_matrix(y_unseen, y_pred)
plt.figure(figsize=(5, 4))
sns.heatmap(cm, annot=True, fmt='d', cmap='Purples',
            xticklabels=['Original', 'Tampered'],
            yticklabels=['Original', 'Tampered'])
plt.xlabel('Predicted')
plt.ylabel('Actual')
plt.title('Confusion Matrix (Unseen Data - Frame Duplication)')
plt.show()

# --- ROC Curve ---
fpr, tpr, _ = roc_curve(y_unseen, y_pred_prob)
roc_auc = auc(fpr, tpr)

plt.figure(figsize=(6, 5))
plt.plot(fpr, tpr, color='darkred', lw=2, label=f"ROC Curve (AUC = {roc_auc:.3f})")
plt.plot([0, 1], [0, 1], color='gray', linestyle='--')
plt.xlabel('False Positive Rate')
plt.ylabel('True Positive Rate')
plt.title('ROC Curve (Unseen Data - Frame Duplication)')
plt.legend(loc="lower right")
plt.show()


# %% [code]
#prediction on a single video
video_path = r'D:\Data sets\BDDA Berkery DeepDrive Attention Dataset_13Frames Randomly Deleted\26.mp4'

# Max sequence length (based on the training data)
max_length = X_train_padded.shape[1]  # Adjust this to the actual max length used during training

# Make predictions on the single video
prediction = predict_single_video(model_cnn, video_path, max_length)
print("Prediction (raw output):", prediction)

# Example thresholding at 0.5 to classify the video as tampered or original
if prediction[0][0] >= 0.5:  # Since 'predict' returns a 2D array, indexing it correctly
    print("The video is tampered.")
else:
    print("The video is original.")


# %% [code]
#test on unseen data, precision, recall and f1 score.
import os
import numpy as np
from tensorflow.keras.preprocessing.sequence import pad_sequences
from sklearn.metrics import accuracy_score, precision_score, recall_score, f1_score

# Directory containing unseen test videos
test_directory = r'D:\Data sets\TestBDDAall'

# Function to load unseen dataset and labels
def load_unseen_dataset(directory, resize_shape=(250, 200)):
    X_unseen, y_unseen = [], []
    for filename in os.listdir(directory):
        if filename.endswith('.avi') or filename.endswith('.mp4'):
            video_path = os.path.join(directory, filename)
            frames_diff = extract_frames_and_diff1(video_path, resize_shape)
            X_unseen.append(frames_diff)
            label = 1 if filename.startswith('forged_video') else 0
            y_unseen.append(label)
    
    return np.array(X_unseen, dtype=object), np.array(y_unseen)

# Load unseen test dataset
X_unseen, y_unseen = load_unseen_dataset(test_directory)

# Pad the unseen data using the max_length determined from the training data
X_unseen_padded = pad_sequences(X_unseen, maxlen=max_length, padding='post', dtype='float32')

# Make predictions on the unseen data
X_unseen_padded = np.expand_dims(X_unseen_padded, axis=-1)  # Add channel dimension

# Perform predictions on the unseen dataset
predictions = model_cnn.predict(X_unseen_padded)

# Thresholding the predictions at 0.5 to classify
predicted_labels = (predictions >= 0.5).astype(int).flatten()

# Calculate accuracy, precision, recall, and F1 score
accuracy_unseen = accuracy_score(y_unseen, predicted_labels)
precision_unseen = precision_score(y_unseen, predicted_labels)
recall_unseen = recall_score(y_unseen, predicted_labels)
f1_unseen = f1_score(y_unseen, predicted_labels)

# Print evaluation metrics
print(f"Accuracy on unseen test data: {accuracy_unseen * 100:.2f}%")
print(f"Precision: {precision_unseen * 100:.2f}%")
print(f"Recall: {recall_unseen * 100:.2f}%")
print(f"F1 Score: {f1_unseen * 100:.2f}%")


# %% [code]
import matplotlib.pyplot as plt

# Plot training & validation accuracy values
plt.figure(figsize=(12, 5))

# Plot accuracy
plt.subplot(1, 2, 1)
plt.plot(history.history['accuracy'], label='Train Accuracy')
plt.plot(history.history['val_accuracy'], label='Validation Accuracy')
plt.title('Model Accuracy')
plt.ylabel('Accuracy')
plt.xlabel('Epoch')
plt.legend(loc='upper left')

# Plot loss
plt.subplot(1, 2, 2)
plt.plot(history.history['loss'], label='Train Loss')
plt.plot(history.history['val_loss'], label='Validation Loss')
plt.title('Model Loss')
plt.ylabel('Loss')
plt.xlabel('Epoch')
plt.legend(loc='upper left')

plt.tight_layout()
plt.show()


# %% [code]
#Efficiency Analysis 

import os
import time
import numpy as np
import psutil
import cv2
import tensorflow as tf
from tensorflow.keras.models import load_model

# ============================
# 1. FEATURE EXTRACTION
# ============================
def extract_frames_and_diff(video_path, resize_shape=(250, 200), threshold=30):
    cap = cv2.VideoCapture(video_path)
    frame_diffs = []
    prev_frame = None

    while True:
        ret, frame = cap.read()
        if not ret:
            break

        frame = cv2.cvtColor(frame, cv2.COLOR_BGR2GRAY)
        frame = cv2.resize(frame, resize_shape)

        if prev_frame is not None:
            diff = cv2.absdiff(prev_frame, frame)
            _, thresh_img = cv2.threshold(diff, threshold, 255, cv2.THRESH_BINARY)
            diff_sum = np.sum(thresh_img)
            frame_diffs.append(diff_sum)

        prev_frame = frame

    cap.release()

    if len(frame_diffs) == 0:
        return np.zeros((1,), dtype=np.float32)

    frame_diffs = np.array(frame_diffs, dtype=np.float32)

    # Normalization (z-score)
    mean, std = np.mean(frame_diffs), np.std(frame_diffs)
    if std > 0:
        frame_diffs = (frame_diffs - mean) / std
    else:
        frame_diffs = frame_diffs - mean

    return frame_diffs


# ============================
# 2. PREPROCESS ONE VIDEO
# ============================
def preprocess_video(video_path, resize_shape, max_length):
    seq = extract_frames_and_diff(video_path, resize_shape)

    # Pad or trim
    if len(seq) < max_length:
        seq = np.pad(seq, (0, max_length - len(seq)), mode='constant')
    else:
        seq = seq[:max_length]

    seq = np.expand_dims(seq, axis=(0, -1))  # shape: (1, max_length, 1)
    return seq.astype(np.float32)


# ============================
# 3. COLLECT TEST VIDEOS
# ============================
def collect_videos(directory):
    videos = []
    for root, _, files in os.walk(directory):
        for f in files:
            if f.lower().endswith((".avi", ".mp4", ".mov", ".mkv")):
                videos.append(os.path.join(root, f))
    videos.sort()
    return videos


# ============================
# 4. EFFICIENCY ANALYSIS
# ============================
def efficiency_analysis(model, videos, resize_shape, max_length, warmup=5):
    process = psutil.Process(os.getpid())
    results = []

    # Warmup passes
    dummy = np.zeros((1, max_length, 1), dtype=np.float32)
    for _ in range(warmup):
        model.predict(dummy, verbose=0)

    print(f"\nWarmup done. Beginning efficiency evaluation...\n")

    mem_before = process.memory_info().rss / (1024**2)

    for idx, vid in enumerate(videos):
        # Preprocessing time
        t0_pre = time.perf_counter()
        x = preprocess_video(vid, resize_shape, max_length)
        t1_pre = time.perf_counter()

        mem_pre = process.memory_info().rss / (1024**2)

        # Inference time
        t0_inf = time.perf_counter()
        _ = model.predict(x, verbose=0)
        t1_inf = time.perf_counter()

        mem_post = process.memory_info().rss / (1024**2)

        results.append({
            "video": vid,
            "preprocess_s": t1_pre - t0_pre,
            "inference_s": t1_inf - t0_inf,
            "memory_delta_MB": mem_post - mem_pre
        })

        if (idx + 1) % 20 == 0:
            print(f"Processed {idx+1}/{len(videos)} videos...")

    mem_after = process.memory_info().rss / (1024**2)

    # Aggregate values
    inference = np.array([r["inference_s"] for r in results])
    preprocess = np.array([r["preprocess_s"] for r in results])
    memd = np.array([r["memory_delta_MB"] for r in results])

    return {
        "N": len(videos),
        "mean_inference": float(np.mean(inference)),
        "std_inference": float(np.std(inference)),
        "fps": 1.0 / float(np.mean(inference)),
        "mean_preprocess": float(np.mean(preprocess)),
        "mean_mem": float(np.mean(memd)),
        "peak_mem": float(np.max(memd)),
        "mem_before": mem_before,
        "mem_after": mem_after
    }


# ============================
# 5. MAIN (YOUR PATHS HERE)
# ============================
if __name__ == "__main__":

    # ✔ YOUR MODEL PATH (.keras file)
    model_path = r"D:\Models_Saved\Experiment3_frameDiff_Duplication\model.keras"

    # ✔ YOUR max_length FILE (saved during training)
    max_length_path = r"D:\Models_Saved\Experiment3_frameDiff_Duplication\max_length.npy"

    # ✔ YOUR UNSEEN TEST DATASET PATH
    test_videos_dir = r"E:\Drive D Data from Old Computer\Data sets\D2City\D2City1001_4_duplicate\Test_Duplicate"

    # Load saved model
    print("Loading model...")
    model = load_model(model_path)

    # Load max_length
    print("Loading max_length...")
    max_length = int(np.load(max_length_path))

    resize_shape = (250, 200)

    # Gather test videos
    print("Collecting test videos...")
    videos = collect_videos(test_videos_dir)
    print(f"Total unseen test videos found: {len(videos)}")

    # Run efficiency evaluation
    results = efficiency_analysis(model, videos, resize_shape, max_length, warmup=5)

    print("\n============== FINAL RESULTS ==============")
    print(f"Total test videos: {results['N']}")
    print(f"Average inference time: {results['mean_inference']:.4f} s ± {results['std_inference']:.4f}")
    print(f"Equivalent FPS: {results['fps']:.2f}")
    print(f"Average preprocessing time: {results['mean_preprocess']:.4f} s")
    print(f"Average extra memory during inference: {results['mean_mem']:.4f} MB")
    print(f"Peak memory increase: {results['peak_mem']:.4f} MB")
    print(f"Memory before tests: {results['mem_before']:.2f} MB")
    print(f"Memory after tests: {results['mem_after']:.2f} MB")
    print("===========================================")


# %% [code]
