# Supplementary material for: Temporal Tampering Detection in Automotive Dashcam Videos via Multi-Feature Forensic Analysis and a 1D Convolutional Neural Network
Source: Sensors (Basel). 2026 Jan 13;26(2):517. doi: 10.3390/s26020517 (PMC12846185; doi:10.3390/s26020517)
Supplement: Supplementary file 1 [file sensors-26-00517-s001.zip › sensors-4045128-supplementary/Scripts/1DCNN_Frame Insertion Detection.ipynb]

# %% [code]
#Experiment 2 Insertion frame difference
import os
import cv2
import numpy as np
import tensorflow as tf
from tensorflow.keras.models import Sequential
from tensorflow.keras.layers import Conv1D, MaxPooling1D, Flatten, Dense, Dropout
from tensorflow.keras.preprocessing.sequence import pad_sequences
from sklearn.model_selection import train_test_split
from tensorflow.keras import Input
from tensorflow.keras.callbacks import EarlyStopping, ReduceLROnPlateau

# Function to extract frames and calculate differences with normalization
def extract_frames_and_diff1(video_path, resize_shape=(250, 200)):
    cap = cv2.VideoCapture(video_path)
    frame_diffs = []
    prev_frame = None

    while True:
        ret, frame = cap.read()
        if not ret:
            break

        frame = cv2.cvtColor(frame, cv2.COLOR_BGR2GRAY)
        frame = cv2.resize(frame, resize_shape)

        if prev_frame is not None:
            diff = cv2.absdiff(prev_frame, frame)
            _, thresh = cv2.threshold(diff, 30, 255, cv2.THRESH_BINARY)
            diff_sum = np.sum(thresh)
            frame_diffs.append(diff_sum)

        prev_frame = frame

    cap.release()

    # Normalize frame differences between 0 and 1
    if frame_diffs:
        frame_diffs = np.array(frame_diffs)
        frame_diffs = (frame_diffs - np.min(frame_diffs)) / (np.max(frame_diffs) - np.min(frame_diffs))

    return frame_diffs

# Function to load dataset and labels
def load_dataset_and_labels(directory, resize_shape=(250, 200)):
    X, y = [], []
    for filename in os.listdir(directory):
        if filename.endswith('.avi') or filename.endswith('.mp4'):
            video_path = os.path.join(directory, filename)
            frames_diff = extract_frames_and_diff1(video_path, resize_shape)
            X.append(frames_diff)

            label = 1 if filename.startswith('forged_video') else 0
            y.append(label)

    return np.array(X, dtype=object), np.array(y)

# Function to build the 1D-CNN model
def build_cnn_model(input_shape):
    model = Sequential()
    model.add(Input(shape=input_shape))
    model.add(Conv1D(filters=64, kernel_size=5, activation='relu'))
    model.add(MaxPooling1D(pool_size=2))
    model.add(Conv1D(filters=128, kernel_size=5, activation='relu'))
    model.add(MaxPooling1D(pool_size=2))
    model.add(Flatten())
    model.add(Dense(128, activation='relu'))
    model.add(Dropout(0.6))  # Increased dropout to handle overfitting
    model.add(Dense(1, activation='sigmoid'))

    optimizer = tf.keras.optimizers.Adam(learning_rate=0.0001)
    model.compile(optimizer=optimizer, loss='binary_crossentropy', metrics=['accuracy'])

    return model

# Function to preprocess the video for prediction
def preprocess_video(video_path, resize_shape=(250, 200), max_length=None):
    frame_diffs = extract_frames_and_diff1(video_path, resize_shape)
    X_video = np.array(frame_diffs)

    # If max_length is provided, pad or trim the video sequence
    if max_length is not None:
        if len(X_video) < max_length:
            pad_width = max_length - len(X_video)
            X_video = np.pad(X_video, (0, pad_width), mode='constant')
        elif len(X_video) > max_length:
            X_video = X_video[:max_length]

    return X_video

# Function to make predictions on a single video
def predict_single_video(model, video_path, max_length):
    X_video = preprocess_video(video_path, max_length=max_length)
    X_video = np.expand_dims(X_video, axis=0)  # Add batch dimension
    X_video = np.expand_dims(X_video, axis=-1) # Add channel dimension

    # Make predictions
    prediction = model.predict(X_video)

    return prediction

if __name__ == "__main__":
    # Load the dataset
    X, y = load_dataset_and_labels(r'E:\Drive D Data from Old Computer\Data sets\D2City\D2City1001_2_insert\Train_Insert')

    # Convert labels to appropriate datatype
    y = np.array(y).astype(np.float32)

    # Split the dataset
    X_train, X_test, y_train, y_test = train_test_split(X, y, test_size=0.2, random_state=42, shuffle=True, stratify=y)

    # Display class distribution
    unique, counts = np.unique(y_train, return_counts=True)
    print(f"Training set class distribution: {dict(zip(unique, counts))}")

    unique, counts = np.unique(y_test, return_counts=True)
    print(f"Validation set class distribution: {dict(zip(unique, counts))}")

    # Determine the maximum sequence length for padding
    max_length = max(max(len(seq) for seq in X_train), max(len(seq) for seq in X_test))

    # Padding for X_train
    X_train_padded = pad_sequences(X_train, maxlen=max_length, padding='post', dtype='float32')

    # Padding for X_test
    X_test_padded = pad_sequences(X_test, maxlen=max_length, padding='post', dtype='float32')

    # Build the 1D-CNN model
    input_shape = (X_train_padded.shape[1], 1)  # Adjust input shape for 1D-CNN
    model_cnn = build_cnn_model(input_shape)

    # Callbacks for early stopping and learning rate reduction
    early_stopping = EarlyStopping(monitor='val_loss', patience=5, restore_best_weights=True)
    reduce_lr = ReduceLROnPlateau(monitor='val_loss', factor=0.5, patience=3)

    # Train the model with callbacks
    batch_size = 32
    train_dataset = tf.data.Dataset.from_tensor_slices((X_train_padded, y_train)).batch(batch_size)
    test_dataset = tf.data.Dataset.from_tensor_slices((X_test_padded, y_test)).batch(batch_size)
    
    history = model_cnn.fit(train_dataset, epochs=10, validation_data=test_dataset, 
                            callbacks=[early_stopping, reduce_lr])

    # Example usage for prediction
    #video_path = r'D:\Data sets\targetDataset\Forged\Forgery_insertion\vid415.avi'

    # Max sequence length (based on the training data)
    #max_length = 99  # Adjust this to the actual max length used during training

    # Make predictions on the single video
    #prediction = predict_single_video(model_cnn, video_path, max_length)
    #print("Prediction:", prediction)

    # Example thresholding at 0.5
    #if prediction >= 0.5:
     #   print("The video is tampered.")
    #else:
     #   print("The video is original.")


# %% [code]
#Saving the model with training data.
import os

# Define your save directory
save_dir = r'D:\Models_Saved\Experiment2_frameDiff_Insertion'
os.makedirs(save_dir, exist_ok=True)

# Define full model path with new Keras format
model_path = os.path.join(save_dir, 'cnn_opticalflow_model.keras')

# Save your trained model
model_cnn.save(model_path)

print(f"✅ Model saved successfully at: {model_path}")


# Optionally, save training metadata
np.save(os.path.join(save_dir, 'max_length.npy'), max_length)
np.save(os.path.join(save_dir, 'y_classes.npy'), np.unique(y))

# %% [code]
#Load the saved model here; just change the paths to duplication model
from keras.models import load_model
import numpy as np

# Load your trained CNN model (new Keras 3 format)
model = load_model(r'D:\Models_Saved\Experiment2_frameDiff_Insertion\cnn_opticalflow_model.keras')

# Load metadata used during training
max_length = np.load(r'D:\Models_Saved\Experiment2_frameDiff_Insertion\max_length.npy')
y_classes = np.load(r'D:\Models_Saved\Experiment2_frameDiff_Insertion\y_classes.npy')

print("✅ Model and metadata loaded successfully!")

# %% [code]
# --- Test on unseen data: Confusion Matrix, ROC Curve, and Classification Report --- (Frame Insertion)

import os
import cv2
import numpy as np
import matplotlib.pyplot as plt
import seaborn as sns
from tensorflow.keras.preprocessing.sequence import pad_sequences
from sklearn.metrics import (
    accuracy_score, precision_score, recall_score, f1_score,
    confusion_matrix, roc_curve, auc, classification_report
)

# ✅ Function: Frame Difference Feature Extraction (same as training)
def extract_frames_and_diff1(video_path, resize_shape=(250, 200)):
    cap = cv2.VideoCapture(video_path)
    frame_diffs = []
    prev_frame = None

    while True:
        ret, frame = cap.read()
        if not ret:
            break

        frame = cv2.cvtColor(frame, cv2.COLOR_BGR2GRAY)
        frame = cv2.resize(frame, resize_shape)

        if prev_frame is not None:
            diff = cv2.absdiff(prev_frame, frame)
            _, thresh = cv2.threshold(diff, 30, 255, cv2.THRESH_BINARY)
            diff_sum = np.sum(thresh)
            frame_diffs.append(diff_sum)

        prev_frame = frame

    cap.release()

    if frame_diffs:
        frame_diffs = np.array(frame_diffs, dtype=np.float32)
        frame_diffs = (frame_diffs - np.min(frame_diffs)) / (np.max(frame_diffs) - np.min(frame_diffs) + 1e-8)

    return frame_diffs


# ✅ Directory for unseen test videos (change path if needed)
test_directory = r"E:\Drive D Data from Old Computer\Data sets\D2City\D2City1001_2_insert\Test_Insert"

# ✅ Load unseen dataset
def load_unseen_dataset(directory, resize_shape=(250, 200)):
    X_unseen, y_unseen = [], []
    for filename in os.listdir(directory):
        if filename.lower().endswith(('.avi', '.mp4')):
            video_path = os.path.join(directory, filename)
            print(f"Processing: {filename}")
            frames_diff = extract_frames_and_diff1(video_path, resize_shape)
            if len(frames_diff) > 0:
                X_unseen.append(frames_diff)
                label = 1 if filename.startswith('forged_video') else 0
                y_unseen.append(label)
    return X_unseen, np.array(y_unseen, dtype=np.int32)


# --- Load unseen videos and labels ---
X_unseen, y_unseen = load_unseen_dataset(test_directory)

# --- Pad sequences properly ---
X_unseen_padded = pad_sequences(
    X_unseen,
    maxlen=max_length,
    dtype='float32',
    padding='post',
    truncating='post',
    value=0.0
)

# --- Convert to 3D array (samples, timesteps, 1) ---
X_unseen_padded = np.expand_dims(X_unseen_padded, axis=-1)
print(f"✅ X_unseen_padded shape: {X_unseen_padded.shape}")

# --- Predict using trained model ---
y_pred_prob = model_cnn.predict(X_unseen_padded, verbose=1)
y_pred = (y_pred_prob >= 0.5).astype(int).flatten()

# --- Evaluation Metrics ---
accuracy_unseen = accuracy_score(y_unseen, y_pred)
precision_unseen = precision_score(y_unseen, y_pred)
recall_unseen = recall_score(y_unseen, y_pred)
f1_unseen = f1_score(y_unseen, y_pred)

print("\n✅ Unseen Data Evaluation Metrics:")
print(f"Accuracy:  {accuracy_unseen * 100:.2f}%")
print(f"Precision: {precision_unseen * 100:.2f}%")
print(f"Recall:    {recall_unseen * 100:.2f}%")
print(f"F1 Score:  {f1_unseen * 100:.2f}%")

# --- Classification Report ---
print("\n--- Classification Report ---")
print(classification_report(y_unseen, y_pred, target_names=["Original", "Tampered"]))

# --- Confusion Matrix ---
cm = confusion_matrix(y_unseen, y_pred)
plt.figure(figsize=(5, 4))
sns.heatmap(cm, annot=True, fmt='d', cmap='Blues',
            xticklabels=['Original', 'Tampered'],
            yticklabels=['Original', 'Tampered'])
plt.xlabel('Predicted')
plt.ylabel('Actual')
plt.title('Confusion Matrix (Unseen Data - Frame Insertion)')
plt.show()

# --- ROC Curve ---
fpr, tpr, _ = roc_curve(y_unseen, y_pred_prob)
roc_auc = auc(fpr, tpr)

plt.figure(figsize=(6, 5))
plt.plot(fpr, tpr, color='darkorange', lw=2, label=f"ROC Curve (AUC = {roc_auc:.3f})")
plt.plot([0, 1], [0, 1], color='gray', linestyle='--')
plt.xlabel('False Positive Rate')
plt.ylabel('True Positive Rate')
plt.title('ROC Curve (Unseen Data - Frame Insertion)')
plt.legend(loc="lower right")
plt.show()


# %% [code]
#prediction on a single video
video_path = r'D:\Data sets\BDDA Berkery DeepDrive Attention Dataset_13Frames Randomly Deleted\26.mp4'

# Max sequence length (based on the training data)
max_length = X_train_padded.shape[1]  # Adjust this to the actual max length used during training

# Make predictions on the single video
prediction = predict_single_video(model_cnn, video_path, max_length)
print("Prediction (raw output):", prediction)

# Example thresholding at 0.5 to classify the video as tampered or original
if prediction[0][0] >= 0.5:  # Since 'predict' returns a 2D array, indexing it correctly
    print("The video is tampered.")
else:
    print("The video is original.")


# %% [code]
#test on unseen data, precision, recall and f1 score.
import os
import numpy as np
from tensorflow.keras.preprocessing.sequence import pad_sequences
from sklearn.metrics import accuracy_score, precision_score, recall_score, f1_score

# Directory containing unseen test videos
test_directory = r'D:\Data sets\TestBDDAall'

# Function to load unseen dataset and labels
def load_unseen_dataset(directory, resize_shape=(250, 200)):
    X_unseen, y_unseen = [], []
    for filename in os.listdir(directory):
        if filename.endswith('.avi') or filename.endswith('.mp4'):
            video_path = os.path.join(directory, filename)
            frames_diff = extract_frames_and_diff1(video_path, resize_shape)
            X_unseen.append(frames_diff)
            label = 1 if filename.startswith('forged_video') else 0
            y_unseen.append(label)
    
    return np.array(X_unseen, dtype=object), np.array(y_unseen)

# Load unseen test dataset
X_unseen, y_unseen = load_unseen_dataset(test_directory)

# Pad the unseen data using the max_length determined from the training data
X_unseen_padded = pad_sequences(X_unseen, maxlen=max_length, padding='post', dtype='float32')

# Make predictions on the unseen data
X_unseen_padded = np.expand_dims(X_unseen_padded, axis=-1)  # Add channel dimension

# Perform predictions on the unseen dataset
predictions = model_cnn.predict(X_unseen_padded)

# Thresholding the predictions at 0.5 to classify
predicted_labels = (predictions >= 0.5).astype(int).flatten()

# Calculate accuracy, precision, recall, and F1 score
accuracy_unseen = accuracy_score(y_unseen, predicted_labels)
precision_unseen = precision_score(y_unseen, predicted_labels)
recall_unseen = recall_score(y_unseen, predicted_labels)
f1_unseen = f1_score(y_unseen, predicted_labels)

# Print evaluation metrics
print(f"Accuracy on unseen test data: {accuracy_unseen * 100:.2f}%")
print(f"Precision: {precision_unseen * 100:.2f}%")
print(f"Recall: {recall_unseen * 100:.2f}%")
print(f"F1 Score: {f1_unseen * 100:.2f}%")


# %% [code]
import matplotlib.pyplot as plt

# Plot training & validation accuracy values
plt.figure(figsize=(12, 5))

# Plot accuracy
plt.subplot(1, 2, 1)
plt.plot(history.history['accuracy'], label='Train Accuracy')
plt.plot(history.history['val_accuracy'], label='Validation Accuracy')
plt.title('Model Accuracy')
plt.ylabel('Accuracy')
plt.xlabel('Epoch')
plt.legend(loc='upper left')

# Plot loss
plt.subplot(1, 2, 2)
plt.plot(history.history['loss'], label='Train Loss')
plt.plot(history.history['val_loss'], label='Validation Loss')
plt.title('Model Loss')
plt.ylabel('Loss')
plt.xlabel('Epoch')
plt.legend(loc='upper left')

plt.tight_layout()
plt.show()


# %% [code]
#Efficiency Analysis 

import os
import time
import numpy as np
import psutil
import cv2
import tensorflow as tf
from tensorflow.keras.models import load_model

# ============================
# 1. FEATURE EXTRACTION
# ============================
def extract_frames_and_diff(video_path, resize_shape=(250, 200), threshold=30):
    cap = cv2.VideoCapture(video_path)
    frame_diffs = []
    prev_frame = None

    while True:
        ret, frame = cap.read()
        if not ret:
            break

        frame = cv2.cvtColor(frame, cv2.COLOR_BGR2GRAY)
        frame = cv2.resize(frame, resize_shape)

        if prev_frame is not None:
            diff = cv2.absdiff(prev_frame, frame)
            _, thresh_img = cv2.threshold(diff, threshold, 255, cv2.THRESH_BINARY)
            diff_sum = np.sum(thresh_img)
            frame_diffs.append(diff_sum)

        prev_frame = frame

    cap.release()

    if len(frame_diffs) == 0:
        return np.zeros((1,), dtype=np.float32)

    frame_diffs = np.array(frame_diffs, dtype=np.float32)

    # Normalization (z-score)
    mean, std = np.mean(frame_diffs), np.std(frame_diffs)
    if std > 0:
        frame_diffs = (frame_diffs - mean) / std
    else:
        frame_diffs = frame_diffs - mean

    return frame_diffs


# ============================
# 2. PREPROCESS ONE VIDEO
# ============================
def preprocess_video(video_path, resize_shape, max_length):
    seq = extract_frames_and_diff(video_path, resize_shape)

    # Pad or trim
    if len(seq) < max_length:
        seq = np.pad(seq, (0, max_length - len(seq)), mode='constant')
    else:
        seq = seq[:max_length]

    seq = np.expand_dims(seq, axis=(0, -1))  # shape: (1, max_length, 1)
    return seq.astype(np.float32)


# ============================
# 3. COLLECT TEST VIDEOS
# ============================
def collect_videos(directory):
    videos = []
    for root, _, files in os.walk(directory):
        for f in files:
            if f.lower().endswith((".avi", ".mp4", ".mov", ".mkv")):
                videos.append(os.path.join(root, f))
    videos.sort()
    return videos


# ============================
# 4. EFFICIENCY ANALYSIS
# ============================
def efficiency_analysis(model, videos, resize_shape, max_length, warmup=5):
    process = psutil.Process(os.getpid())
    results = []

    # Warmup passes
    dummy = np.zeros((1, max_length, 1), dtype=np.float32)
    for _ in range(warmup):
        model.predict(dummy, verbose=0)

    print(f"\nWarmup done. Beginning efficiency evaluation...\n")

    mem_before = process.memory_info().rss / (1024**2)

    for idx, vid in enumerate(videos):
        # Preprocessing time
        t0_pre = time.perf_counter()
        x = preprocess_video(vid, resize_shape, max_length)
        t1_pre = time.perf_counter()

        mem_pre = process.memory_info().rss / (1024**2)

        # Inference time
        t0_inf = time.perf_counter()
        _ = model.predict(x, verbose=0)
        t1_inf = time.perf_counter()

        mem_post = process.memory_info().rss / (1024**2)

        results.append({
            "video": vid,
            "preprocess_s": t1_pre - t0_pre,
            "inference_s": t1_inf - t0_inf,
            "memory_delta_MB": mem_post - mem_pre
        })

        if (idx + 1) % 20 == 0:
            print(f"Processed {idx+1}/{len(videos)} videos...")

    mem_after = process.memory_info().rss / (1024**2)

    # Aggregate values
    inference = np.array([r["inference_s"] for r in results])
    preprocess = np.array([r["preprocess_s"] for r in results])
    memd = np.array([r["memory_delta_MB"] for r in results])

    return {
        "N": len(videos),
        "mean_inference": float(np.mean(inference)),
        "std_inference": float(np.std(inference)),
        "fps": 1.0 / float(np.mean(inference)),
        "mean_preprocess": float(np.mean(preprocess)),
        "mean_mem": float(np.mean(memd)),
        "peak_mem": float(np.max(memd)),
        "mem_before": mem_before,
        "mem_after": mem_after
    }


# ============================
# 5. MAIN (YOUR PATHS HERE)
# ============================
if __name__ == "__main__":

    # ✔ YOUR MODEL PATH (.keras file)
    model_path = r"D:\Models_Saved\Experiment2_frameDiff_Insertion\model.keras"

    # ✔ YOUR max_length FILE (saved during training)
    max_length_path = r"D:\Models_Saved\Experiment2_frameDiff_Insertion\max_length.npy"

    # ✔ YOUR UNSEEN TEST DATASET PATH
    test_videos_dir = r"E:\Drive D Data from Old Computer\Data sets\D2City\D2City1001_2_insert\Test_Insert"

    # Load saved model
    print("Loading model...")
    model = load_model(model_path)

    # Load max_length
    print("Loading max_length...")
    max_length = int(np.load(max_length_path))

    resize_shape = (250, 200)

    # Gather test videos
    print("Collecting test videos...")
    videos = collect_videos(test_videos_dir)
    print(f"Total unseen test videos found: {len(videos)}")

    # Run efficiency evaluation
    results = efficiency_analysis(model, videos, resize_shape, max_length, warmup=5)

    print("\n============== FINAL RESULTS ==============")
    print(f"Total test videos: {results['N']}")
    print(f"Average inference time: {results['mean_inference']:.4f} s ± {results['std_inference']:.4f}")
    print(f"Equivalent FPS: {results['fps']:.2f}")
    print(f"Average preprocessing time: {results['mean_preprocess']:.4f} s")
    print(f"Average extra memory during inference: {results['mean_mem']:.4f} MB")
    print(f"Peak memory increase: {results['peak_mem']:.4f} MB")
    print(f"Memory before tests: {results['mem_before']:.2f} MB")
    print(f"Memory after tests: {results['mem_after']:.2f} MB")
    print("===========================================")


# %% [code]
