# Supplementary material for: Temporal Tampering Detection in Automotive Dashcam Videos via Multi-Feature Forensic Analysis and a 1D Convolutional Neural Network
Source: Sensors (Basel). 2026 Jan 13;26(2):517. doi: 10.3390/s26020517 (PMC12846185; doi:10.3390/s26020517)
Supplement: Supplementary file 1 [file sensors-26-00517-s001.zip › sensors-4045128-supplementary/Scripts/video_frame_deletion_insertion_duplication_generator.ipynb]

# %% [code]
# Frame insertion logic updated November 22, 2025
# Adds random seed, metadata logging, and verification

import os
import subprocess
import shutil
import random
import pandas as pd
import json

# Paths
input_videos_folder = r"E:\USB Data\Data sets\BDD-A\BDDA13Frames Randomly Inserted"
output_videos_folder = r"E:\USB Data\Data sets\BDD-A\13Inserted"
frame_folder = r"E:\USB Data\Data sets\BDD-A\frames"
log_file_path = r"E:\USB Data\Data sets\BDD-A\Insertion_logs.xlsx"

# Create output folder if it doesn't exist
os.makedirs(output_videos_folder, exist_ok=True)

# Set random seed for reproducibility
seed = 42
random.seed(seed)

# Create a list to hold log entries
logs = []

# Get all available frame files and sort them
all_frames = sorted([f for f in os.listdir(frame_folder) if f.endswith(".png")])

# Check if there are enough frames to select from
if len(all_frames) < 13:
    raise ValueError("Not enough frames to select from. At least 13 frames are required.")

# Iterate through all video files in the input folder
for video_file in os.listdir(input_videos_folder):
    if video_file.lower().endswith(".avi"):  # For AVI videos
        input_video_path = os.path.join(input_videos_folder, video_file)
        output_video_path = os.path.join(output_videos_folder, video_file)

        # Get video metadata using ffprobe with JSON output
        command_get_metadata = [
            "ffprobe", "-v", "error", "-select_streams", "v:0",
            "-show_entries", "stream=nb_frames,r_frame_rate,codec_name,width,height,duration",
            "-print_format", "json", input_video_path
        ]
        result_metadata = subprocess.run(command_get_metadata, capture_output=True, text=True)
        metadata = json.loads(result_metadata.stdout)
        stream = metadata['streams'][0]

        total_frames = int(stream.get('nb_frames', 0))
        fps = eval(stream.get('r_frame_rate', '0'))
        codec = stream.get('codec_name', 'unknown')
        width = stream.get('width', 'unknown')
        height = stream.get('height', 'unknown')
        duration = float(stream.get('duration', 0))

        if total_frames == 0:
            print(f"Skipping {video_file}, nb_frames not available.")
            continue

        # Random insertion point
        insertion_point = random.randint(0, total_frames - 13)

        # Randomly select 13 consecutive frames from available frames
        start_index = random.randint(0, len(all_frames) - 13)
        selected_frames = all_frames[start_index:start_index + 13]

        # Temporary directory for processing
        temp_dir = os.path.join(frame_folder, "temp_frames")
        os.makedirs(temp_dir, exist_ok=True)

        # Copy selected frames to temp folder
        for i, frame in enumerate(selected_frames):
            new_frame_path = os.path.join(temp_dir, f"inserted_frame_{i + 1:04d}.png")
            shutil.copy(os.path.join(frame_folder, frame), new_frame_path)

        # Split original video into two parts
        part1_video = os.path.join(temp_dir, "part1.avi")
        part2_video = os.path.join(temp_dir, "part2.avi")

        # Part 1: from start to insertion point
        command_split1 = [
            "ffmpeg", "-i", input_video_path, "-ss", "0", "-t", str(insertion_point / fps),
            "-c:v", "libx264", "-an", part1_video
        ]
        subprocess.run(command_split1, capture_output=True, text=True)

        # Part 2: from insertion point to end
        command_split2 = [
            "ffmpeg", "-i", input_video_path, "-ss", str(insertion_point / fps),
            "-c:v", "libx264", "-an", part2_video
        ]
        subprocess.run(command_split2, capture_output=True, text=True)

        # Create video from selected frames
        selected_frames_video = os.path.join(temp_dir, "selected_frames_video.avi")
        command_create_video = [
            "ffmpeg", "-framerate", str(fps), "-i", os.path.join(temp_dir, "inserted_frame_%04d.png"),
            "-c:v", "libx264", "-pix_fmt", "yuv420p", selected_frames_video
        ]
        subprocess.run(command_create_video, capture_output=True, text=True)

        # Concatenate parts
        concat_list = os.path.join(temp_dir, "concat_list.txt")
        with open(concat_list, "w") as f:
            f.write(f"file '{os.path.abspath(part1_video)}'\n")
            f.write(f"file '{os.path.abspath(selected_frames_video)}'\n")
            f.write(f"file '{os.path.abspath(part2_video)}'\n")

        command_concat = [
            "ffmpeg", "-f", "concat", "-safe", "0", "-i", concat_list, "-c:v", "copy", output_video_path
        ]
        subprocess.run(command_concat, capture_output=True, text=True)

        # Verify new frame count
        command_verify = [
            "ffprobe", "-v", "error", "-select_streams", "v:0", "-show_entries", "stream=nb_frames",
            "-of", "default=nw=1:nk=1", output_video_path
        ]
        result_verify = subprocess.run(command_verify, capture_output=True, text=True)
        new_frame_count = int(result_verify.stdout.strip()) if result_verify.stdout.strip().isdigit() else None
        expected_count = total_frames + 13
        verification_status = "PASS" if new_frame_count == expected_count else f"FAIL (Got {new_frame_count})"

        # Log details
        logs.append({
            "Video File": video_file,
            "Total Frames (Before)": total_frames,
            "FPS": fps,
            "Codec": codec,
            "Resolution": f"{width}x{height}",
            "Duration (s)": round(duration, 2),
            "Insertion Point": insertion_point,
            "Inserted Frames": f"{selected_frames}",
            "Expected Frames (After)": expected_count,
            "Actual Frames (After)": new_frame_count,
            "Verification": verification_status,
            "Random Seed": seed
        })

        # Clean up temp directory
        shutil.rmtree(temp_dir)

# Save logs to Excel
logs_df = pd.DataFrame(logs)
logs_df.to_excel(log_file_path, index=False)


# %% [code]
# Final Frame Duplication Script - November 22, 2025
# Guarantees smooth playback, accurate frame count, and reproducibility

import os
import subprocess
import shutil
import random
import pandas as pd
import json

# Paths
input_videos_folder = r"E:\USB Data\Data sets\BDD-A\BDDA200 Original Video for Frame Duplication"
output_videos_folder = r"E:\USB Data\Data sets\BDD-A\13Duplicated"
temp_base_folder = r"E:\USB Data\Data sets\BDD-A\temp_duplication"
log_file_path = r"E:\USB Data\Data sets\BDD-A\Duplication_logs.xlsx"

# Create output folder if it doesn't exist
os.makedirs(output_videos_folder, exist_ok=True)
os.makedirs(temp_base_folder, exist_ok=True)

# Set random seed for reproducibility
seed = 42
random.seed(seed)

# Create a list to hold log entries
logs = []

# Iterate through all video files in the input folder
for video_file in os.listdir(input_videos_folder):
    if video_file.lower().endswith(".avi"):
        input_video_path = os.path.join(input_videos_folder, video_file)
        output_video_path = os.path.join(output_videos_folder, video_file)

        # Get video metadata using ffprobe with JSON output
        command_get_metadata = [
            "ffprobe", "-v", "error", "-select_streams", "v:0",
            "-show_entries", "stream=nb_frames,r_frame_rate,codec_name,width,height,duration",
            "-print_format", "json", input_video_path
        ]
        result_metadata = subprocess.run(command_get_metadata, capture_output=True, text=True)
        metadata = json.loads(result_metadata.stdout)
        stream = metadata['streams'][0]

        total_frames = int(stream.get('nb_frames', 0))
        fps = eval(stream.get('r_frame_rate', '0'))
        codec = stream.get('codec_name', 'unknown')
        width = stream.get('width', 'unknown')
        height = stream.get('height', 'unknown')
        duration = float(stream.get('duration', 0))

        if total_frames == 0:
            print(f"Skipping {video_file}, nb_frames not available.")
            continue

        # Random source and destination ranges
        source_start = random.randint(0, total_frames - 14)
        source_end = source_start + 12

        dest_start = random.randint(0, total_frames - 14)
        while abs(dest_start - source_start) < 13:  # Avoid overlap
            dest_start = random.randint(0, total_frames - 14)

        # Temporary directory for processing
        temp_dir = os.path.join(temp_base_folder, f"temp_{video_file}")
        os.makedirs(temp_dir, exist_ok=True)

        # Step 1: Extract source frames as images
        source_frames_pattern = os.path.join(temp_dir, "dup_frame_%04d.png")
        command_extract_frames = [
            "ffmpeg", "-i", input_video_path, "-vf", f"select='between(n,{source_start},{source_end})'",
            "-vsync", "0", source_frames_pattern
        ]
        subprocess.run(command_extract_frames, capture_output=True, text=True)

        # Step 2: Create video from extracted frames (fixed FPS)
        source_segment = os.path.join(temp_dir, "source_segment.avi")
        command_create_segment = [
            "ffmpeg", "-framerate", str(fps), "-i", os.path.join(temp_dir, "dup_frame_%04d.png"),
            "-c:v", "libx264", "-r", str(fps), "-pix_fmt", "yuv420p", source_segment
        ]
        subprocess.run(command_create_segment, capture_output=True, text=True)

        # Step 3: Split original video into two parts around destination
        part1_video = os.path.join(temp_dir, "part1.avi")
        part2_video = os.path.join(temp_dir, "part2.avi")

        command_split1 = [
            "ffmpeg", "-i", input_video_path, "-ss", "0", "-t", str(dest_start / fps),
            "-c:v", "libx264", "-r", str(fps), "-pix_fmt", "yuv420p", "-an", part1_video
        ]
        subprocess.run(command_split1, capture_output=True, text=True)

        command_split2 = [
            "ffmpeg", "-i", input_video_path, "-ss", str(dest_start / fps),
            "-c:v", "libx264", "-r", str(fps), "-pix_fmt", "yuv420p", "-an", part2_video
        ]
        subprocess.run(command_split2, capture_output=True, text=True)

        # Step 4: Concatenate parts: part1 + source_segment + part2
        concat_list = os.path.join(temp_dir, "concat_list.txt")
        with open(concat_list, "w") as f:
            f.write(f"file '{os.path.abspath(part1_video)}'\n")
            f.write(f"file '{os.path.abspath(source_segment)}'\n")
            f.write(f"file '{os.path.abspath(part2_video)}'\n")

        command_concat = [
            "ffmpeg", "-f", "concat", "-safe", "0", "-i", concat_list,
            "-c:v", "libx264", "-r", str(fps), "-pix_fmt", "yuv420p", output_video_path
        ]
        subprocess.run(command_concat, capture_output=True, text=True)

        # Step 5: Verify new frame count
        command_verify = [
            "ffprobe", "-v", "error", "-select_streams", "v:0", "-show_entries", "stream=nb_frames",
            "-of", "default=nw=1:nk=1", output_video_path
        ]
        result_verify = subprocess.run(command_verify, capture_output=True, text=True)
        new_frame_count = int(result_verify.stdout.strip()) if result_verify.stdout.strip().isdigit() else None
        expected_count = total_frames + 13
        calculated_count = round((duration + (13 / fps)) * fps)
        verification_status = "PASS" if new_frame_count == expected_count else f"FAIL (Got {new_frame_count})"

        # Log details
        logs.append({
            "Video File": video_file,
            "Total Frames (Before)": total_frames,
            "FPS": fps,
            "Codec": codec,
            "Resolution": f"{width}x{height}",
            "Duration (s)": round(duration, 2),
            "Source Range": f"{source_start}-{source_end}",
            "Destination Start": dest_start,
            "Expected Frames (After)": expected_count,
            "Actual Frames (After)": new_frame_count,
            "Calculated Frames (Duration*FPS)": calculated_count,
            "Duplication %": round((13 / total_frames) * 100, 2),
            "Verification": verification_status,
            "Random Seed": seed
        })

        # Clean up temp directory
        shutil.rmtree(temp_dir)

# Save logs to Excel
logs_df = pd.DataFrame(logs)
logs_df.to_excel(log_file_path, index=False)
print(f"All videos processed successfully! Logs saved to: {log_file_path}")

# %% [code]
# Final Frame deletion Script - November 22, 2025
# Guarantees smooth playback, accurate frame count, and reproducibility
import os
import ffmpeg
import random
import pandas as pd

# Input and output folders
input_folder = r"E:\USB Data\Data sets\BDD-A\BDDA13Frames Randomly Deleted"
output_folder = r"E:\USB Data\Data sets\BDD-A\13Deleted"
log_file = r"E:\USB Data\Data sets\BDD-A\deletion_log.xlsx"

# Create output folder if it doesn't exist
os.makedirs(output_folder, exist_ok=True)

# Set a fixed random seed for reproducibility
seed = 42  # You can change this value if you want different randomization
random.seed(seed)

# Function to get video metadata
def get_video_metadata(video_path):
    try:
        probe = ffmpeg.probe(video_path)
        stream = probe['streams'][0]
        total_frames = int(stream.get('nb_frames', 0))
        duration = float(stream.get('duration', 0))
        fps = eval(stream.get('r_frame_rate', '0'))
        codec = stream.get('codec_name', 'unknown')
        return total_frames, duration, fps, codec
    except ffmpeg.Error as e:
        print(f"Error getting metadata from {video_path}: {e.stderr}")
        return None, None, None, None

# Function to verify frame count after deletion
def verify_frame_count(video_path):
    try:
        probe = ffmpeg.probe(video_path)
        return int(probe['streams'][0].get('nb_frames', 0))
    except:
        return None

# List to store log data
log_data = []

# Iterate through all video files in the input folder
for filename in os.listdir(input_folder):
    if filename.endswith(".avi"):
        input_video = os.path.join(input_folder, filename)
        output_video = os.path.join(output_folder, filename)

        try:
            total_frames, duration, fps, codec = get_video_metadata(input_video)

            if total_frames and total_frames > 13:
                start_frame = random.randint(0, total_frames - 14)

                # Delete 13 consecutive frames
                (
                    ffmpeg.input(input_video)
                    .output(output_video, vf=f"select='not(between(n,{start_frame},{start_frame + 12}))',setpts=N/(FRAME_RATE*TB)")
                    .run(overwrite_output=True)
                )

                # Verify deletion
                new_frame_count = verify_frame_count(output_video)
                expected_count = total_frames - 13
                verification_status = "PASS" if new_frame_count == expected_count else f"FAIL (Got {new_frame_count})"

                # Log details including seed
                log_data.append({
                    'Video File': filename,
                    'Total Frames': total_frames,
                    'Duration (s)': round(duration, 2),
                    'FPS': fps,
                    'Codec': codec,
                    'Deletion Start Frame': start_frame,
                    'Deleted Frames': f"{start_frame}-{start_frame + 12}",
                    'Expected Frames': expected_count,
                    'Actual Frames': new_frame_count,
                    'Verification': verification_status,
                    'Random Seed': seed
                })

                print(f"Processed: {filename} | Verification: {verification_status}")
            else:
                print(f"Skipping {filename}, insufficient frames.")
        except ffmpeg.Error as e:
            print(f"Error processing {filename}: {e.stderr}")

# Save log to Excel
df_log = pd.DataFrame(log_data)
df_log.to_excel(log_file, index=False)
print(f"Deletion log saved to: {log_file}")

# %% [code]
#insertion of frames into a single video.
import os
import subprocess
import shutil

# Paths
input_video = r"D:\Data sets\frames\1_clip_2.mp4"
output_video = r"D:\Data sets\frames\2_13inserted_frames.mp4"
frame_folder = r"D:\Data sets\frames"

# Select 13 consecutive frames (example: frames from 50 to 62)
selected_frame_numbers = list(range(50, 63))  # Adjust the range as needed
selected_frames = [os.path.join(frame_folder, f"output_frame_{frame_number:04d}.png") for frame_number in selected_frame_numbers]

# Temporary directory to store images before re-encoding
temp_dir = os.path.join(frame_folder, "temp_frames")
if not os.path.exists(temp_dir):
    os.makedirs(temp_dir)

# Copy the selected frames to the temporary folder to simulate consecutive frames insertion
for i, frame in enumerate(selected_frames):
    new_frame_path = os.path.join(temp_dir, f"inserted_frame_{i+1:04d}.png")
    shutil.copy(frame, new_frame_path)

# Step 1: Split the original video into two parts (before and after the insertion point)
# The part before the insertion point (e.g., first 10 seconds)
part1_video = os.path.join(temp_dir, "part1.mp4")
command_split1 = [
    "ffmpeg", "-i", input_video, "-t", "10", "-c", "copy", part1_video  # Extract first 10 seconds
]
subprocess.run(command_split1, check=True, capture_output=True, text=True)

# The part after the insertion point (starting from 10 seconds onward)
part2_video = os.path.join(temp_dir, "part2.mp4")
command_split2 = [
    "ffmpeg", "-i", input_video, "-ss", "10", "-c", "copy", part2_video  # Extract from 10 seconds onward
]
subprocess.run(command_split2, check=True, capture_output=True, text=True)

# Step 2: Create a video from the 13 consecutive frames at 25fps
output_selected_frames_video = os.path.join(temp_dir, "selected_frames_video.mp4")
command_create_video = [
    "ffmpeg", "-framerate", "25", "-i", os.path.join(temp_dir, "inserted_frame_%04d.png"),  # 25 fps matches original
    "-c:v", "libx264", "-pix_fmt", "yuv420p", output_selected_frames_video
]
subprocess.run(command_create_video, check=True, capture_output=True, text=True)

# Step 3: Concatenate the three parts (part1 + inserted frames + part2)
concat_list = os.path.join(temp_dir, "concat_list.txt")
with open(concat_list, "w") as f:
    f.write(f"file '{part1_video}'\n")
    f.write(f"file '{output_selected_frames_video}'\n")
    f.write(f"file '{part2_video}'\n")

command_concat = [
    "ffmpeg", "-f", "concat", "-safe", "0", "-i", concat_list, "-c", "copy", output_video
]
subprocess.run(command_concat, check=True, capture_output=True, text=True)

print("13 consecutive frames inserted successfully into the video.")


# %% [code]
import pandas as pd

# Assuming log_data is already populated during your frame deletion process
log_file = r"C:\Users\Mr.Ali\Desktop\1UTM PhD\Videotampering\Datasets\D2City13framesDeletedRandomLocationwithLogs\deletion_log.xlsx"

# Convert the list of dictionaries (log_data) to a DataFrame
df_log = pd.DataFrame(log_data)

# Write the DataFrame to an Excel file
df_log.to_excel(log_file, index=False)

print(f"Deletion log saved to: {log_file}")


# %% [code]
#frame deletion with log.
import os
import ffmpeg
import random
import pandas as pd

# Input and output folders
input_folder = r"C:\Users\Mr.Ali\Desktop\1UTM PhD\Videotampering\Datasets\D2city10secs"
output_folder = r"C:\Users\Mr.Ali\Desktop\1UTM PhD\Videotampering\Datasets\D2City13framesDeletedRandomLocationwithLogs"
log_file = r"C:\Users\Mr.Ali\Desktop\1UTM PhD\Videotampering\Datasets\D2City13framesDeletedRandomLocationwithLogs"

# Create output folder if it doesn't exist
os.makedirs(output_folder, exist_ok=True)

# Function to get the total number of frames in the video
def get_total_frames(video_path):
    try:
        # Use ffprobe to get video information
        probe = ffmpeg.probe(video_path)
        # Extract the number of frames from the stream
        total_frames = int(probe['streams'][0]['nb_frames'])
        return total_frames
    except ffmpeg.Error as e:
        print(f"Error getting total frames from {video_path}: {e.stderr}")
        return None

# List to store log data
log_data = []

# Iterate through all video files in the input folder
for filename in os.listdir(input_folder):
    if filename.endswith(".mp4"):  # Assuming all video files are in MP4 format
        input_video = os.path.join(input_folder, filename)
        output_video = os.path.join(output_folder, filename)

        try:
            # Get the total number of frames in the video
            total_frames = get_total_frames(input_video)

            if total_frames is not None and total_frames > 13:
                # Select a random starting frame to delete 13 frames
                start_frame = random.randint(0, total_frames - 14)  # Ensure there are at least 13 frames after the start

                # Generate the ffmpeg command to delete 13 consecutive frames from the random start
                (
                    ffmpeg.input(input_video)
                    .output(output_video, vf=f'select=\'not(between(n,{start_frame},{start_frame + 12}))\',setpts=N/(FRAME_RATE*TB)')
                    .run(overwrite_output=True)
                )

                # Log the random start frame for this video
                log_data.append({
                    'Video File': filename,
                    'Total Frames': total_frames,
                    'Deletion Start Frame': start_frame,
                    'Deleted Frames': f"{start_frame} - {start_frame + 12}"
                })

                print(f"Modified video saved at: {output_video}")
            else:
                print(f"Skipping {filename}, as it has less than 14 frames or couldn't retrieve frame count.")
        except ffmpeg.Error as e:
            print(f"An error occurred while processing {input_video}: {e.stderr}")

# Convert the log data to a DataFrame
df_log = pd.DataFrame(log_data)

# Write the DataFrame to an Excel file
df_log.to_excel(log_file, index=False)

print(f"Deletion log saved to: {log_file}")


# %% [code]
print(log_file)

# %% [code]
#13 frames deletion from random locations.
import os
import ffmpeg
import random

# Input and output folders
input_folder = r"C:\Users\Mr.Ali\Desktop\1UTM PhD\Videotampering\Datasets\D2city10secs"
output_folder = r"C:\Users\Mr.Ali\Desktop\1UTM PhD\Videotampering\Datasets\D2City13framesDeletedRandomLocation"

# Create output folder if it doesn't exist
os.makedirs(output_folder, exist_ok=True)

# Function to get the total number of frames in the video
def get_total_frames(video_path):
    try:
        # Use ffprobe to get video information
        probe = ffmpeg.probe(video_path)
        # Extract the number of frames from the stream
        total_frames = int(probe['streams'][0]['nb_frames'])
        return total_frames
    except ffmpeg.Error as e:
        print(f"Error getting total frames from {video_path}: {e.stderr}")
        return None

# Iterate through all video files in the input folder
for filename in os.listdir(input_folder):
    if filename.endswith(".mp4"):  # Assuming all video files are in MP4 format
        input_video = os.path.join(input_folder, filename)
        output_video = os.path.join(output_folder, filename)

        try:
            # Get the total number of frames in the video
            total_frames = get_total_frames(input_video)

            if total_frames is not None and total_frames > 13:
                # Select a random starting frame to delete 13 frames
                start_frame = random.randint(0, total_frames - 14)  # Ensure there are at least 13 frames after the start

                # Generate the ffmpeg command to delete 13 consecutive frames from the random start
                (
                    ffmpeg.input(input_video)
                    .output(output_video, vf=f'select=\'not(between(n,{start_frame},{start_frame + 12}))\',setpts=N/(FRAME_RATE*TB)')
                    .run(overwrite_output=True)
                )

                print(f"Modified video saved at: {output_video}")
            else:
                print(f"Skipping {filename}, as it has less than 14 frames or couldn't retrieve frame count.")
        except ffmpeg.Error as e:
            print(f"An error occurred while processing {input_video}: {e.stderr}")

# Input and output folders


# %% [code]


# %% [code]
#modified script starting from 120th video
import os
from moviepy.video.io.VideoFileClip import VideoFileClip

# Define paths
input_folder = r'D:\Data sets\D2City\D2City1001_4\1001_4_30seconds'
output_folder = r'D:\Data sets\D2City\D2City1001_4\1001_4_10seconds'

# Ensure output directory exists
if not os.path.exists(output_folder):
    os.makedirs(output_folder)

# Function to create 10-second clips
def create_10_second_clips(input_file, output_folder, clip_index):
    with VideoFileClip(input_file) as video:
        # Define the start and end times for the three 10-second clips (assuming video is exactly 30s)
        clip_times = [(0, 10), (10, 20), (20, 30)]  # Split the 30s video into three 10s clips
        
        for i, (start, end) in enumerate(clip_times):
            # Create the 10-second clip
            clip = video.subclip(start, end)
            output_file = os.path.join(output_folder, f'{clip_index}_clip_{i+1}.mp4')
            # Write the clip to the output file
            clip.write_videofile(output_file, codec="libx264")

# Iterate over all videos in the input folder, starting from the 120th video
for index, video_file in enumerate(os.listdir(input_folder)):
    if index < 215:
        continue  # Skip the first 119 videos
    if video_file.endswith(('.mp4', '.avi', '.mov')):  # Check for video file formats
        input_path = os.path.join(input_folder, video_file)
        # Create 10-second clips for each video
        create_10_second_clips(input_path, output_folder, index + 1)

print("Finished processing all videos.")


# %% [code]
#main script for spliting video into three. 
import os
from moviepy.video.io.VideoFileClip import VideoFileClip

# Define paths
input_folder = r'D:\Data sets\D2City\D2City1001_4\1001_4_30seconds'
output_folder = r'D:\Data sets\D2City\D2City1001_4\1001_4_10seconds'

# Ensure output directory exists
if not os.path.exists(output_folder):
    os.makedirs(output_folder)

# Function to create 10-second clips
def create_10_second_clips(input_file, output_folder, clip_index):
    with VideoFileClip(input_file) as video:
        # Define the start and end times for the three 10-second clips (assuming video is exactly 30s)
        clip_times = [(0, 10), (10, 20), (20, 30)]  # Split the 30s video into three 10s clips
        
        for i, (start, end) in enumerate(clip_times):
            # Create the 10-second clip
            clip = video.subclip(start, end)
            output_file = os.path.join(output_folder, f'{clip_index}_clip_{i+1}.mp4')
            # Write the clip to the output file
            clip.write_videofile(output_file, codec="libx264")

# Iterate over all videos in the input folder
for index, video_file in enumerate(os.listdir(input_folder)):
    if video_file.endswith(('.mp4', '.avi', '.mov')):  # Check for video file formats
        input_path = os.path.join(input_folder, video_file)
        # Create 10-second clips for each video
        create_10_second_clips(input_path, output_folder, index + 1)

print("Finished processing all videos.")


# %% [code]
import os
import json
import subprocess
from tensorflow.keras.preprocessing.sequence import pad_sequences
from sklearn.model_selection import train_test_split

# Define the frame classes
class BFrame(object):
    def __repr__(self):
        return "B"

    def __str__(self):
        return repr(self)

class PFrame(object):
    def __repr__(self):
        return "P"

    def __str__(self):
        return repr(self)

class IFrame(object):
    def __init__(self):
        self.key_frame = False

    def __repr__(self):
        return "I" if self.key_frame else "i"

    def __str__(self):
        return repr(self)

# Define the GOP class
class GOP(object):
    def __init__(self):
        self.closed = False
        self.frames = []

    def add_frame(self, frame):
        self.frames.append(frame)
        if isinstance(frame, IFrame) and frame.key_frame:
            self.closed = True

    def __repr__(self):
        frames_repr = ''.join(str(frame) for frame in self.frames)
        gtype = 'CLOSED' if self.closed else 'OPEN'
        return 'GOP: {frames} {count} {gtype}'.format(frames=frames_repr,
                                                      count=len(self.frames),
                                                      gtype=gtype)

# Function to extract GOP structure from a video
def extract_gop_structure(video_path):
    try:
        command = 'ffprobe -show_frames -print_format json "{}"'.format(video_path)
        response_json = subprocess.check_output(command, shell=True, stderr=None)
        frames = json.loads(response_json.decode("utf-8"))["frames"]

        gops = []
        gop = GOP()
        gops.append(gop)

        for jframe in frames:
            if jframe.get("media_type") == "video":
                frame = None
                if jframe.get("pict_type") == 'I':
                    if gop.frames:
                        # Close the current GOP and start a new one
                        gop = GOP()
                        gops.append(gop)
                    frame = IFrame()
                    if jframe.get("key_frame") == 1:
                        frame.key_frame = True
                elif jframe.get("pict_type") == 'P':
                    frame = PFrame()
                elif jframe.get("pict_type") == 'B':
                    frame = BFrame()

                frame.json = jframe
                gop.add_frame(frame)

        return gops
    except Exception as e:
        print("Error:", e)
        return None

# Directory containing video files
videos_path = 'E:/TrainAll'
video_files = [os.path.join(videos_path, f) for f in os.listdir(videos_path) if f.endswith('.avi') or f.endswith('.mp4')]

# Extract GOP structures for all videos
gop_structures = {}
max_length = 300  # Set an initial maximum length

for video_file in video_files:
    print("Processing video:", video_file)
    gop_structure = extract_gop_structure(video_file)
    if gop_structure is not None:
        # Concatenate all GOP structures of the video into a single sequence
        concatenated_gop_sequence = []
        total_frames = 0
        for gop in gop_structure:
            # Truncate the GOP sequence if it exceeds 300 frames
            if total_frames + len(gop.frames) <= max_length:
                concatenated_gop_sequence.extend([str(frame) for frame in gop.frames])
                total_frames += len(gop.frames)
            else:
                remaining_frames = max_length - total_frames
                concatenated_gop_sequence.extend([str(frame) for frame in gop.frames[:remaining_frames]])
                break
        
        gop_structures[video_file] = concatenated_gop_sequence
        
        # Update max_length if necessary
        max_length = max(max_length, len(concatenated_gop_sequence))

# Convert GOP sequences to sequences of integers
frame_type_to_int = {'I': 1, 'B': 2, 'P': 3, 'i': 1}
gop_sequences_int = [[frame_type_to_int[frame] for frame in gop_sequence] for gop_sequence in gop_structures.values()]

# Padding the GOP sequences to the maximum length
padded_gop_sequences = pad_sequences(gop_sequences_int, maxlen=max_length, padding='post', truncating='post')

# Number of video files processed
print("Number of video files processed:", len(gop_structures))

# Number of labels (should match the number of videos)
labels = [1 if 'forged' in video_file else 0 for video_file in video_files]
print("Number of labels:", len(labels))

# Data Preparation - Split dataset into training and validation sets
# We'll use 20% of the data for validation
X_train, X_val, y_train, y_val = train_test_split(padded_gop_sequences, labels, test_size=0.2, random_state=42)


# %% [code]
model = Sequential([
    Embedding(input_dim=len(frame_type_to_int) + 1, output_dim=64),
    LSTM(64, return_sequences=True),
    GlobalAveragePooling1D(),
    Dense(32, activation='relu'),
    Dense(1, activation='sigmoid')
])

# Compile the model
model.compile(optimizer='adam', loss='binary_crossentropy', metrics=['accuracy'])

# Build the model
model.build(input_shape=(None, max_length))  # Assuming max_length is defined elsewhere

# Display the model summary
model.summary()

# %% [code]
# Train the model
# Convert X_train, y_train, X_val, and y_val to numpy arrays
X_train = np.array(X_train)
y_train = np.array(y_train)
X_val = np.array(X_val)
y_val = np.array(y_val)

# Train the model
history = model.fit(X_train, y_train, epochs=10, batch_size=32, validation_data=(X_val, y_val))

# Evaluate the model
loss, accuracy = model.evaluate(X_val, y_val)
print("Validation Loss:", loss)
print("Validation Accuracy:", accuracy)

# Make predictions
predictions = model.predict(X_val)

# %% [code]
# Path to the unseen video
unseen_video_path = r'D:\Experiments\testAll\vid1009.avi'

# Extract GOP structure from the unseen video
gop_structure_unseen = extract_gop_structure(unseen_video_path)

if gop_structure_unseen is not None:
    # Concatenate all GOP structures of the video into a single sequence
    concatenated_gop_sequence = []
    for gop in gop_structure_unseen:
        concatenated_gop_sequence.extend([str(frame) for frame in gop.frames])

    # Preprocess the GOP sequence
    gop_sequence_int = [frame_type_to_int[frame] for frame in concatenated_gop_sequence]
    padded_gop_sequence = pad_sequences([gop_sequence_int], maxlen=max_length, padding='post', truncating='post')

    # Perform prediction
    prediction = model.predict(padded_gop_sequence)
    print("Prediction:", prediction)
else:
    print("Failed to extract GOP structure from the unseen video.")

# %% [code]
import matplotlib.pyplot as plt

# Plot training and validation loss
plt.plot(history.history['loss'], color='blue', label='Training Loss')
plt.plot(history.history['val_loss'], color='red', label='Validation Loss')

# Add labels and title
plt.xlabel('Epochs')
plt.ylabel('Loss')
plt.title('Training and Validation Loss')
plt.legend()

# Add grid lines
plt.grid(True)

# Show plot
plt.show()


# %% [code]
import matplotlib.pyplot as plt

# Plot training and validation accuracy
plt.plot(history.history['accuracy'], color='blue', label='Training Accuracy')
plt.plot(history.history['val_accuracy'], color='red', label='Validation Accuracy')

# Add labels and title
plt.xlabel('Epochs')
plt.ylabel('Accuracy')
plt.title('Training and Validation Accuracy')
plt.legend()

# Add grid lines
plt.grid(True)

# Show plot
plt.show()


# %% [code]
#PreProcessing all Test Data to calculate precision,recall for all testData
import os
import json
import subprocess
from tensorflow.keras.preprocessing.sequence import pad_sequences
from sklearn.model_selection import train_test_split

# Define the frame classes
class BFrame(object):
    def __repr__(self):
        return "B"

    def __str__(self):
        return repr(self)

class PFrame(object):
    def __repr__(self):
        return "P"

    def __str__(self):
        return repr(self)

class IFrame(object):
    def __init__(self):
        self.key_frame = False

    def __repr__(self):
        return "I" if self.key_frame else "i"

    def __str__(self):
        return repr(self)

# Define the GOP class
class GOP(object):
    def __init__(self):
        self.closed = False
        self.frames = []

    def add_frame(self, frame):
        self.frames.append(frame)
        if isinstance(frame, IFrame) and frame.key_frame:
            self.closed = True

    def __repr__(self):
        frames_repr = ''.join(str(frame) for frame in self.frames)
        gtype = 'CLOSED' if self.closed else 'OPEN'
        return 'GOP: {frames} {count} {gtype}'.format(frames=frames_repr,
                                                      count=len(self.frames),
                                                      gtype=gtype)

# Function to extract GOP structure from a video
def extract_gop_structure(video_path):
    try:
        command = 'ffprobe -show_frames -print_format json "{}"'.format(video_path)
        response_json = subprocess.check_output(command, shell=True, stderr=None)
        frames = json.loads(response_json.decode("utf-8"))["frames"]

        gops = []
        gop = GOP()
        gops.append(gop)

        for jframe in frames:
            if jframe.get("media_type") == "video":
                frame = None
                if jframe.get("pict_type") == 'I':
                    if gop.frames:
                        # Close the current GOP and start a new one
                        gop = GOP()
                        gops.append(gop)
                    frame = IFrame()
                    if jframe.get("key_frame") == 1:
                        frame.key_frame = True
                elif jframe.get("pict_type") == 'P':
                    frame = PFrame()
                elif jframe.get("pict_type") == 'B':
                    frame = BFrame()

                frame.json = jframe
                gop.add_frame(frame)

        return gops
    except Exception as e:
        print("Error:", e)
        return None

# Directory containing video files
videos_path = 'E:/TestAll'
video_files = [os.path.join(videos_path, f) for f in os.listdir(videos_path) if f.endswith('.avi') or f.endswith('.mp4')]

# Extract GOP structures for all videos
gop_structures = {}
max_length = 300  # Set an initial maximum length

for video_file in video_files:
    print("Processing video:", video_file)
    gop_structure = extract_gop_structure(video_file)
    if gop_structure is not None:
        # Concatenate all GOP structures of the video into a single sequence
        concatenated_gop_sequence = []
        total_frames = 0
        for gop in gop_structure:
            # Truncate the GOP sequence if it exceeds 300 frames
            if total_frames + len(gop.frames) <= max_length:
                concatenated_gop_sequence.extend([str(frame) for frame in gop.frames])
                total_frames += len(gop.frames)
            else:
                remaining_frames = max_length - total_frames
                concatenated_gop_sequence.extend([str(frame) for frame in gop.frames[:remaining_frames]])
                break
        
        gop_structures[video_file] = concatenated_gop_sequence
        
        # Update max_length if necessary
        max_length = max(max_length, len(concatenated_gop_sequence))

# Convert GOP sequences to sequences of integers
frame_type_to_int = {'I': 1, 'B': 2, 'P': 3, 'i': 1}
gop_sequences_int = [[frame_type_to_int[frame] for frame in gop_sequence] for gop_sequence in gop_structures.values()]

# Padding the GOP sequences to the maximum length
padded_gop_sequences = pad_sequences(gop_sequences_int, maxlen=max_length, padding='post', truncating='post')

# Number of video files processed
print("Number of video files processed:", len(gop_structures))

# Number of labels (should match the number of videos)
labels = [1 if 'forged' in video_file else 0 for video_file in video_files]
print("Number of labels:", len(labels))
X_test_data = np.array(padded_gop_sequences)
y_test_data = np.array(labels)
# Data Preparation - Split dataset into training and validation sets
# We'll use 20% of the data for validation
#X_train, X_val, y_train, y_val = train_test_split(padded_gop_sequences, labels, test_size=0.2, random_state=42)


# %% [code]
#Calculating precision, recall and f1 on X_test and y_test
from sklearn.metrics import precision_score, recall_score, f1_score

# Define a function to evaluate the model
batchsize=32
def evaluate_model(model, X_test, y_val,batchsize):
    # Predict probabilities
    #y_pred_prob = model.predict(X_val,batch_size=batchsize)
    y_pred_prob = model.predict(X_test,batch_size=batchsize)
    # Convert probabilities to binary predictions
    y_pred = (y_pred_prob > 0.5).astype(int)

    # Calculate evaluation metrics
    precision = precision_score(y_val, y_pred)
    recall = recall_score(y_val, y_pred)
    f1 = f1_score(y_val, y_pred)

    # Print the evaluation metrics
    print("Precision:", precision)
    print("Recall:", recall)
    print("F1-score:", f1)

#evaluate_model(model,X_val,y_val,batchsize)
evaluate_model(model,X_test_data,y_test_data,batchsize)

# %% [code]
#copying videos
import os
import shutil

# Define folder paths
subset_folder = r'D:\Data sets\D2City\D2City1001_4_duplicate\1001_4_13frames duplicated randomly'
main_folder = r'D:\Data sets\D2City\D2City1001_4_duplicate\1001_4_10seconds'
target_folder = r'D:\Data sets\D2City\D2City1001_4_duplicate\remained'

# Normalize video names (strip extensions, handle case sensitivity)
def get_video_name_without_extension(filename):
    return os.path.splitext(filename)[0].lower()

# Get list of video file names in subset and main folders without extensions
subset_videos = set(get_video_name_without_extension(f) for f in os.listdir(subset_folder))
main_videos = os.listdir(main_folder)

# Debugging: Check if folders are being read correctly
print(f"Subset folder contains {len(subset_videos)} files.")
print(f"Main folder contains {len(main_videos)} files.")

# List to keep track of videos that need to be copied
unmatched_videos = []

# Check each video in the main folder
for video in main_videos:
    video_name = get_video_name_without_extension(video)
    if video_name not in subset_videos:
        unmatched_videos.append(video)

# Debugging: Show which videos are unmatched
print(f"Found {len(unmatched_videos)} unmatched videos in the main folder:")
for video in unmatched_videos:
    print(video)

# Copy unmatched videos to target folder
for video in unmatched_videos:
    source = os.path.join(main_folder, video)
    destination = os.path.join(target_folder, video)
    shutil.copy2(source, destination)
    print(f"Copied {video} to {target_folder}")

print("Script completed!")


# %% [code]


# %% [code]
#duplicate with issue of decreasing video length.
import os
import cv2
import random
import pandas as pd

# Input and output folders
input_folder = r"D:\Data sets\D2City\D2City1001_4_duplicate\remained"
output_folder = r"D:\Data sets\D2City\D2City1001_4_duplicate\1001_4_13frames_duplicated_randomly"
log_file = r"D:\Data sets\D2City\D2City1001_4_duplicate\duplication_log3.xlsx"

# Create output folder if it doesn't exist
if not os.path.exists(output_folder):
    os.makedirs(output_folder)

# Number of frames to duplicate
num_frames_to_duplicate = 13

# List to store logs
logs = []

# Iterate through each file in the input folder
for filename in os.listdir(input_folder):
    if filename.endswith(".mp4"):
        input_video_path = os.path.join(input_folder, filename)
        output_video_path = os.path.join(output_folder, filename)

        # Read input video
        cap = cv2.VideoCapture(input_video_path)
        fps = cap.get(cv2.CAP_PROP_FPS)
        frame_width = int(cap.get(cv2.CAP_PROP_FRAME_WIDTH))
        frame_height = int(cap.get(cv2.CAP_PROP_FRAME_HEIGHT))
        total_frames = int(cap.get(cv2.CAP_PROP_FRAME_COUNT))

        if total_frames < num_frames_to_duplicate * 2:
            print(f"Video {filename} is too short for frame duplication.")
            continue

        # Randomly select the starting frame index for duplication
        start_duplicate_frame = random.randint(0, total_frames - num_frames_to_duplicate - 1)
        frames_to_duplicate = list(range(start_duplicate_frame, start_duplicate_frame + num_frames_to_duplicate))

        # Randomly select the starting frame index for replacement
        while True:
            start_replace_frame = random.randint(0, total_frames - num_frames_to_duplicate - 1)
            if abs(start_replace_frame - start_duplicate_frame) > num_frames_to_duplicate:
                break
        frames_to_replace = list(range(start_replace_frame, start_replace_frame + num_frames_to_duplicate))

        # Log the duplication details
        logs.append({
            "Video Name": filename,
            "Duplicated Frames Start": start_duplicate_frame,
            "Duplicated Frames End": start_duplicate_frame + num_frames_to_duplicate - 1,
            "Replaced Frames Start": start_replace_frame,
            "Replaced Frames End": start_replace_frame + num_frames_to_duplicate - 1
        })

        # Create VideoWriter for output video, maintaining original FPS and resolution
        fourcc = cv2.VideoWriter_fourcc(*"mp4v")  # Changed to a more compatible codec
        out = cv2.VideoWriter(output_video_path, fourcc, fps, (frame_width, frame_height))

        # Initialize frame counter and frame dictionary for duplication
        frame_count = 0
        duplicate_frames = {}

        print(f"Processing video {filename}...")

        # Process each frame
        while frame_count < total_frames:
            ret, frame = cap.read()
            if not ret:
                break  # End of video

            # Capture frames to be duplicated
            if frame_count in frames_to_duplicate:
                duplicate_frames[frame_count] = frame

            # Replace the frame at the replacement positions
            if frame_count in frames_to_replace:
                replace_index = frames_to_replace.index(frame_count)
                duplicate_index = frames_to_duplicate[replace_index]

                if duplicate_index in duplicate_frames:
                    out.write(duplicate_frames[duplicate_index])
                    print(f"Duplicated frame {duplicate_index} to frame {frame_count} in {filename}")
                else:
                    # Reset frame position to the duplicate frame
                    cap.set(cv2.CAP_PROP_POS_FRAMES, duplicate_index)
                    ret, duplicate_frame = cap.read()
                    if ret:
                        duplicate_frames[duplicate_index] = duplicate_frame
                        out.write(duplicate_frame)
                        print(f"Duplicated frame {duplicate_index} to frame {frame_count} in {filename}")
                    else:
                        out.write(frame)  # Write the original frame if duplicate not found
            else:
                # Write the original frame
                out.write(frame)

            frame_count += 1

        # Release video capture and writer
        cap.release()
        out.release()

        print(f"Output video saved at {output_video_path}")

# Create a DataFrame from the logs and save to Excel
df_logs = pd.DataFrame(logs)
df_logs.to_excel(log_file, index=False)

print(f"Duplication logs saved to {log_file}")


# %% [code]
#deleting videos with less than 10 seconds
import os
import cv2

# Folder where the videos are stored
video_folder = r"D:\Data sets\D2City\D2City1001_4_duplicate\1001_4_13frames_duplicated_randomly"

# Threshold for deletion (in seconds)
min_length = 10

# Iterate through each file in the folder
for filename in os.listdir(video_folder):
    if filename.endswith(".mp4"):  # Ensure we're only processing video files
        video_path = os.path.join(video_folder, filename)

        # Open the video file
        cap = cv2.VideoCapture(video_path)
        if not cap.isOpened():
            print(f"Failed to open video file: {filename}")
            continue

        # Get video properties
        fps = cap.get(cv2.CAP_PROP_FPS)
        total_frames = cap.get(cv2.CAP_PROP_FRAME_COUNT)

        # Calculate the length of the video in seconds
        video_length = total_frames / fps if fps != 0 else 0

        # Close the video capture object
        cap.release()

        # Check if the video is shorter than the threshold
        if video_length < min_length:
            print(f"Deleting {filename} - Length: {video_length:.2f} seconds")
            os.remove(video_path)  # Delete the video file
        else:
            print(f"Keeping {filename} - Length: {video_length:.2f} seconds")

print("Video length check and deletion completed.")


# %% [code]
#duplicating 
import os
import cv2
import random
import pandas as pd

# Input and output folders
input_folder = r"D:\Data sets\D2City\D2City1001_4_duplicate\remained"
output_folder = r"D:\Data sets\D2City\D2City1001_4_duplicate\13FramesDuplicatedRemaining"
log_file = r"D:\Data sets\D2City\D2City1001_4_duplicate\duplication_log3.xlsx"

# Create output folder if it doesn't exist
if not os.path.exists(output_folder):
    os.makedirs(output_folder)

# Number of frames to duplicate
num_frames_to_duplicate = 13

# List to store logs
logs = []

# Iterate through each file in the input folder
for filename in os.listdir(input_folder):
    if filename.endswith(".mp4"):
        input_video_path = os.path.join(input_folder, filename)
        output_video_path = os.path.join(output_folder, filename)

        # Read input video
        cap = cv2.VideoCapture(input_video_path)
        fps = int(cap.get(cv2.CAP_PROP_FPS))
        frame_width = int(cap.get(cv2.CAP_PROP_FRAME_WIDTH))
        frame_height = int(cap.get(cv2.CAP_PROP_FRAME_HEIGHT))
        total_frames = int(cap.get(cv2.CAP_PROP_FRAME_COUNT))

        if total_frames < num_frames_to_duplicate * 2:
            print(f"Video {filename} is too short for frame duplication.")
            continue

        # Randomly select the starting frame index for duplication
        start_duplicate_frame = random.randint(0, total_frames - num_frames_to_duplicate - 1)
        frames_to_duplicate = list(range(start_duplicate_frame, start_duplicate_frame + num_frames_to_duplicate))

        # Randomly select the starting frame index for replacement
        while True:
            start_replace_frame = random.randint(0, total_frames - num_frames_to_duplicate - 1)
            if abs(start_replace_frame - start_duplicate_frame) > num_frames_to_duplicate:
                break
        frames_to_replace = list(range(start_replace_frame, start_replace_frame + num_frames_to_duplicate))

        # Log the duplication details
        logs.append({
            "Video Name": filename,
            "Duplicated Frames Start": start_duplicate_frame,
            "Duplicated Frames End": start_duplicate_frame + num_frames_to_duplicate - 1,
            "Replaced Frames Start": start_replace_frame,
            "Replaced Frames End": start_replace_frame + num_frames_to_duplicate - 1
        })

        # Create VideoWriter for output video (ensure frame rate is maintained)
        fourcc = cv2.VideoWriter_fourcc(*"XVID")
        out = cv2.VideoWriter(output_video_path, fourcc, fps, (frame_width, frame_height))

        # Initialize frame counter
        frame_count = 0
        duplicate_frames = {}

        print(f"Processing video {filename}...")

        # Process each frame
        while frame_count < total_frames:
            ret, frame = cap.read()
            if not ret:
                break  # Reached the end of the video

            # Capture frames to be duplicated
            if frame_count in frames_to_duplicate:
                duplicate_frames[frame_count] = frame

            # Replace the frame at the replacement positions
            if frame_count in frames_to_replace:
                replace_index = frames_to_replace.index(frame_count)
                duplicate_index = frames_to_duplicate[replace_index]

                if duplicate_index in duplicate_frames:
                    out.write(duplicate_frames[duplicate_index])
                    print(f"Duplicated frame {duplicate_index} to frame {frame_count} in {filename}")
                else:
                    # Reset frame position to the duplicate frame
                    cap.set(cv2.CAP_PROP_POS_FRAMES, duplicate_index)
                    ret, duplicate_frame = cap.read()
                    if ret:
                        duplicate_frames[duplicate_index] = duplicate_frame
                        out.write(duplicate_frame)
                        print(f"Duplicated frame {duplicate_index} to frame {frame_count} in {filename}")
                    else:
                        out.write(frame)
            else:
                # Write the original frame
                out.write(frame)

            frame_count += 1

        # Release video capture and writer
        cap.release()
        out.release()

        print(f"Output video saved at {output_video_path}")

# Create a DataFrame from the logs and save to Excel
df_logs = pd.DataFrame(logs)
df_logs.to_excel(log_file, index=False)

print(f"Duplication logs saved to {log_file}")


# %% [code]
